# Supplementary material for: A Divergent Articulavirus in an Australian Gecko Identified Using Meta-Transcriptomics and Protein Structure Comparisons
Source: Viruses. 2020 Jun 4;12(6):613. doi: 10.3390/v12060613 (PMC7354609; doi:10.3390/v12060613)
Supplement: Supplementary file 1 [file viruses-12-00613-s001.zip]

Archive with 10 entries (8 files):
- viruses-807067.suppl zip/
- viruses-807067.suppl zip/Oritiz.Table S2.xlsx
- viruses-807067.suppl zip/Ortiz.Figure S1.pdf
- viruses-807067.suppl zip/Ortiz.Supplementary Material.pdf
- viruses-807067.suppl zip/Ortiz.Table S1.xlsx
- viruses-807067.suppl zip/__MACOSX/
- viruses-807067.suppl zip/__MACOSX/._Oritiz.Table S2.xlsx
- viruses-807067.suppl zip/__MACOSX/._Ortiz.Figure S1.pdf
- viruses-807067.suppl zip/__MACOSX/._Ortiz.Supplementary Material.Revised.docx
- viruses-807067.suppl zip/__MACOSX/._Ortiz.Table S1.xlsx
