# Supplementary material for: A Divergent Articulavirus in an Australian Gecko Identified Using Meta-Transcriptomics and Protein Structure Comparisons
Source: Viruses. 2020 Jun 4;12(6):613. doi: 10.3390/v12060613 (PMC7354609; doi:10.3390/v12060613)
Supplement: Supplementary file 1 [file viruses-12-00613-s001.zip › viruses-807067.suppl zip/Oritiz.Table S2.xlsx]

## Sheet: VERT7.nohits.contigs.fa
qseqid	qlen	sseqid	stitle	pident	length	bitscore	Evalue
VERT7_DN314353_c0_g1_i1	1227	YP_009246481_1	YP_009246481_1 hypothetical protein [Tilapia lake virus]	29	286	67	2.4e-14
VERT7_DN314353_c0_g1_i1	1227	YP_145804	YP_145804 putative PB1 protein [Salmon isavirus]	26.5	185	33.5	0.00029
VERT7_DN314353_c0_g1_i1	1227	YP_145804	YP_145804 putative PB1 protein [Salmon isavirus]	28.1	64	27.3	0.021
VERT7_DN314353_c0_g1_i1	1227	YP_009118628	YP_009118628 polymerase PB1 [Influenza A virus (A/California/07/2009(H1N1))]	27.7	130	30	0.0032	unreliable hits
VERT7_DN314353_c0_g1_i1	1227	YP_009118628	YP_009118628 polymerase PB1 [Influenza A virus (A/California/07/2009(H1N1))]	53.3	15	20	3.4
VERT7_DN351130_c0_g1_i1	243	YP_009665204	YP_009665204 polymerase PB1 [Johnston Atoll quaranjavirus]	39.3	28	20.8	0.39
VERT7_DN351101_c0_g1_i1	553	YP_009246481_1	YP_009246481_1 hypothetical protein [Tilapia lake virus]	38.1	21	17.7	7.5
VERT7_DN351125_c0_g1_i1	621	YP_145804	YP_145804 putative PB1 protein [Salmon isavirus]	27.8	54	21.6	0.58
VERT7_DN323989_c0_g1_i1	311	YP_009110686	YP_009110686 polymerase basic 1 protein [Wellfleet Bay virus]	46.7	15	20.8	0.5
VERT7_DN323918_c0_g1_i1	362	YP_009110686	YP_009110686 polymerase basic 1 protein [Wellfleet Bay virus]	31	29	20.4	0.75
VERT7_DN323987_c0_g1_i1	361	YP_009352882	YP_009352882 polymerase subunit PB1 [Dhori thogotovirus]	31.2	32	21.6	0.34
VERT7_DN375186_c0_g1_i1	245	YP_009118628	YP_009118628 polymerase PB1 [Influenza A virus (A/California/07/2009(H1N1))]	27.8	36	20	0.67
VERT7_DN353260_c0_g1_i1	281	YP_009110686	YP_009110686 polymerase basic 1 protein [Wellfleet Bay virus]	42.9	21	19.2	1.3
VERT7_DN353266_c0_g1_i1	319	YP_009118628	YP_009118628 polymerase PB1 [Influenza A virus (A/California/07/2009(H1N1))]	40.7	27	25.8	0.016
VERT7_DN334796_c0_g1_i1	252	YP_009508043	YP_009508043 polymerase PB1 [Quaranfil quaranjavirus]	44.4	18	17.7	3.4
VERT7_DN334722_c0_g1_i1	213	YP_009508043	YP_009508043 polymerase PB1 [Quaranfil quaranjavirus]	41.2	17	16.9	4.9
VERT7_DN314282_c0_g1_i1	290	YP_009508043	YP_009508043 polymerase PB1 [Quaranfil quaranjavirus]	52.9	17	19.2	1.3
VERT7_DN314226_c0_g1_i1	242	NP_056657	NP_056657 polymerase PB1 [Influenza B virus (B/Lee/1940)]	35.7	28	24.6	0.027
VERT7_DN370692_c0_g1_i1	365	YP_089653	YP_089653 polymerase 1 [Influenza C virus (C/Ann Arbor/1/50)]	40.7	27	25	0.031
VERT7_DN333192_c0_g1_i1	332	YP_009553280	YP_009553280 polymerase basic subunit 1 [Oz virus]	50	16	20.8	0.53
VERT7_DN333164_c0_g1_i1	252	YP_009110686	YP_009110686 polymerase basic 1 protein [Wellfleet Bay virus]	50	14	18.9	1.5
VERT7_DN325163_c0_g1_i1	218	NP_056657	NP_056657 polymerase PB1 [Influenza B virus (B/Lee/1940)]	43.8	16	20.8	0.35
VERT7_DN359840_c0_g1_i1	222	YP_009665204	YP_009665204 polymerase PB1 [Johnston Atoll quaranjavirus]	33.3	27	18.5	1.8
VERT7_DN359810_c0_g1_i1	222	YP_145804	YP_145804 putative PB1 protein [Salmon isavirus]	45	20	25.4	0.014
VERT7_DN361711_c0_g1_i1	248	YP_009352882	YP_009352882 polymerase subunit PB1 [Dhori thogotovirus]	40	20	19.6	0.88
VERT7_DN361708_c0_g1_i1	202	YP_009508043	YP_009508043 polymerase PB1 [Quaranfil quaranjavirus]	52.9	17	20.4	0.42
VERT7_DN344071_c0_g1_i1	559	YP_009553280	YP_009553280 polymerase basic subunit 1 [Oz virus]	32.4	34	17.3	9.9
VERT7_DN344037_c0_g1_i1	361	YP_009110686	YP_009110686 polymerase basic 1 protein [Wellfleet Bay virus]	50	18	17.7	4.9
VERT7_DN344022_c0_g1_i1	496	YP_089653	YP_089653 polymerase 1 [Influenza C virus (C/Ann Arbor/1/50)]	31.2	32	21.6	0.47
VERT7_DN313949_c0_g1_i1	247	NP_056657	NP_056657 polymerase PB1 [Influenza B virus (B/Lee/1940)]	40.7	27	25	0.021
VERT7_DN372832_c0_g1_i1	249	YP_089653	YP_089653 polymerase 1 [Influenza C virus (C/Ann Arbor/1/50)]	33.3	33	20	0.68
VERT7_DN372843_c0_g1_i1	275	YP_009553280	YP_009553280 polymerase basic subunit 1 [Oz virus]	47.1	17	23.9	0.052
VERT7_DN374896_c0_g1_i1	222	YP_089653	YP_089653 polymerase 1 [Influenza C virus (C/Ann Arbor/1/50)]	34.5	29	22.3	0.12
VERT7_DN367706_c0_g1_i1	260	YP_009553280	YP_009553280 polymerase basic subunit 1 [Oz virus]	44.4	18	20	0.71
VERT7_DN367743_c0_g1_i1	215	YP_145794	YP_145794 PB1 protein [Thogoto thogotovirus]	26.2	42	24.3	0.031
VERT7_DN367755_c0_g1_i1	299	YP_009508043	YP_009508043 polymerase PB1 [Quaranfil quaranjavirus]	40	35	21.9	0.21
VERT7_DN367755_c0_g1_i1	299	YP_009665204	YP_009665204 polymerase PB1 [Johnston Atoll quaranjavirus]	46.2	13	17.7	4
VERT7_DN364889_c0_g1_i1	269	YP_009553280	YP_009553280 polymerase basic subunit 1 [Oz virus]	34.6	26	21.6	0.25
VERT7_DN334942_c0_g1_i1	260	YP_009352882	YP_009352882 polymerase subunit PB1 [Dhori thogotovirus]	61.5	13	16.9	6
VERT7_DN327879_c0_g1_i1	348	YP_089653	YP_089653 polymerase 1 [Influenza C virus (C/Ann Arbor/1/50)]	40.9	22	20.8	0.56
VERT7_DN327897_c0_g1_i1	447	YP_009553280	YP_009553280 polymerase basic subunit 1 [Oz virus]	46.7	15	19.6	1.6
VERT7_DN302212_c0_g1_i1	203	YP_009508043	YP_009508043 polymerase PB1 [Quaranfil quaranjavirus]	45	20	22.3	0.11
VERT7_DN302222_c0_g1_i1	213	YP_009118628	YP_009118628 polymerase PB1 [Influenza A virus (A/California/07/2009(H1N1))]	38.1	21	18.9	1.3
VERT7_DN348092_c0_g1_i1	277	YP_145794	YP_145794 PB1 protein [Thogoto thogotovirus]	47.1	17	19.6	0.99
VERT7_DN348054_c0_g1_i1	251	YP_009110686	YP_009110686 polymerase basic 1 protein [Wellfleet Bay virus]	45.5	22	25.4	0.016
VERT7_DN348054_c0_g1_i1	251	YP_009352882	YP_009352882 polymerase subunit PB1 [Dhori thogotovirus]	42.9	21	18.5	2
VERT7_DN338055_c0_g1_i1	335	YP_145794	YP_145794 PB1 protein [Thogoto thogotovirus]	26.7	45	22.7	0.14
VERT7_DN356567_c0_g1_i1	213	YP_009449556	YP_009449556 polymerase PB1 [Influenza D virus (D/swine/Oklahoma/1334/2011)]	40	20	19.6	0.76
VERT7_DN356567_c0_g1_i1	213	YP_089653	YP_089653 polymerase 1 [Influenza C virus (C/Ann Arbor/1/50)]	40	20	19.2	0.99
VERT7_DN356574_c0_g1_i1	364	YP_009118628	YP_009118628 polymerase PB1 [Influenza A virus (A/California/07/2009(H1N1))]	58.8	17	22.3	0.2
VERT7_DN307017_c0_g1_i1	290	YP_009110686	YP_009110686 polymerase basic 1 protein [Wellfleet Bay virus]	50	20	23.9	0.055
VERT7_DN310982_c0_g1_i1	823	NP_056657	NP_056657 polymerase PB1 [Influenza B virus (B/Lee/1940)]	50	12	18.1	8.6
VERT7_DN310996_c0_g1_i1	375	YP_009352882	YP_009352882 polymerase subunit PB1 [Dhori thogotovirus]	47.1	17	18.1	3.9
VERT7_DN310989_c0_g1_i1	218	YP_009665204	YP_009665204 polymerase PB1 [Johnston Atoll quaranjavirus]	63.6	11	16.5	6.5
VERT7_DN310989_c0_g1_i1	218	YP_009508043	YP_009508043 polymerase PB1 [Quaranfil quaranjavirus]	63.6	11	16.5	6.5
VERT7_DN310949_c0_g1_i1	231	NP_056657	NP_056657 polymerase PB1 [Influenza B virus (B/Lee/1940)]	50	16	21.2	0.28
VERT7_DN368032_c0_g1_i1	202	NP_056657	NP_056657 polymerase PB1 [Influenza B virus (B/Lee/1940)]	42.9	21	21.9	0.14
VERT7_DN368016_c0_g1_i1	285	YP_145794	YP_145794 PB1 protein [Thogoto thogotovirus]	64.3	14	18.9	1.7
VERT7_DN368099_c0_g1_i1	264	YP_009110686	YP_009110686 polymerase basic 1 protein [Wellfleet Bay virus]	41.4	29	20.4	0.55
VERT7_DN368056_c0_g1_i1	248	YP_009449556	YP_009449556 polymerase PB1 [Influenza D virus (D/swine/Oklahoma/1334/2011)]	40	30	17.7	3.3
VERT7_DN336445_c0_g1_i1	203	YP_009449556	YP_009449556 polymerase PB1 [Influenza D virus (D/swine/Oklahoma/1334/2011)]	34.3	35	19.6	0.72
VERT7_DN366766_c0_g1_i1	281	YP_009665204	YP_009665204 polymerase PB1 [Johnston Atoll quaranjavirus]	41.2	17	17.3	5
VERT7_DN366766_c0_g1_i1	281	YP_009665204	YP_009665204 polymerase PB1 [Johnston Atoll quaranjavirus]	50	10	16.9	6.5
VERT7_DN366707_c0_g1_i1	247	YP_145794	YP_145794 PB1 protein [Thogoto thogotovirus]	43.5	23	21.2	0.3
VERT7_DN366737_c0_g1_i1	206	YP_009246481_1	YP_009246481_1 hypothetical protein [Tilapia lake virus]	29.8	47	18.5	1.6
VERT7_DN308035_c0_g1_i1	299	YP_009553280	YP_009553280 polymerase basic subunit 1 [Oz virus]	34.1	41	19.2	1.4
VERT7_DN308035_c0_g1_i1	299	YP_009352882	YP_009352882 polymerase subunit PB1 [Dhori thogotovirus]	50	14	18.5	2.4
VERT7_DN308076_c0_g1_i1	473	YP_009665204	YP_009665204 polymerase PB1 [Johnston Atoll quaranjavirus]	47.8	23	26.9	0.011
VERT7_DN308076_c0_g1_i1	473	YP_009508043	YP_009508043 polymerase PB1 [Quaranfil quaranjavirus]	43.5	23	22.7	0.2
VERT7_DN356220_c0_g1_i1	375	YP_009449556	YP_009449556 polymerase PB1 [Influenza D virus (D/swine/Oklahoma/1334/2011)]	58.3	12	19.2	1.8
VERT7_DN356283_c0_g1_i1	221	YP_089653	YP_089653 polymerase 1 [Influenza C virus (C/Ann Arbor/1/50)]	38.7	31	23.9	0.042
VERT7_DN356272_c0_g1_i1	261	YP_009110686	YP_009110686 polymerase basic 1 protein [Wellfleet Bay virus]	66.7	12	16.5	7.9
VERT7_DN356272_c0_g1_i1	261	YP_009110686	YP_009110686 polymerase basic 1 protein [Wellfleet Bay virus]	33.3	15	15	23
VERT7_DN356232_c0_g1_i1	243	YP_009352882	YP_009352882 polymerase subunit PB1 [Dhori thogotovirus]	56.2	16	22.3	0.13
VERT7_DN356232_c0_g1_i1	243	YP_009553280	YP_009553280 polymerase basic subunit 1 [Oz virus]	56.2	16	22.3	0.13
VERT7_DN302535_c0_g1_i1	582	YP_009665204	YP_009665204 polymerase PB1 [Johnston Atoll quaranjavirus]	29.4	34	18.1	6.1
VERT7_DN302589_c0_g1_i1	355	YP_089653	YP_089653 polymerase 1 [Influenza C virus (C/Ann Arbor/1/50)]	34.4	32	20	0.97
VERT7_DN302521_c0_g1_i1	306	YP_009246481_1	YP_009246481_1 hypothetical protein [Tilapia lake virus]	40	15	19.2	1.4
VERT7_DN302576_c0_g1_i1	510	YP_009449556	YP_009449556 polymerase PB1 [Influenza D virus (D/swine/Oklahoma/1334/2011)]	31.2	32	18.1	5.3
VERT7_DN302571_c0_g1_i1	529	YP_009110686	YP_009110686 polymerase basic 1 protein [Wellfleet Bay virus]	44.4	18	18.5	4.2
VERT7_DN344208_c0_g1_i1	724	YP_009110686	YP_009110686 polymerase basic 1 protein [Wellfleet Bay virus]	56.2	16	18.5	5.8
VERT7_DN344224_c0_g1_i1	246	YP_009665204	YP_009665204 polymerase PB1 [Johnston Atoll quaranjavirus]	37	27	20.8	0.39
VERT7_DN344224_c0_g1_i1	246	YP_009508043	YP_009508043 polymerase PB1 [Quaranfil quaranjavirus]	37	27	20.8	0.39
VERT7_DN344254_c0_g1_i1	476	YP_009246481_1	YP_009246481_1 hypothetical protein [Tilapia lake virus]	61.5	13	21.6	0.45
VERT7_DN358095_c0_g1_i1	233	YP_009665204	YP_009665204 polymerase PB1 [Johnston Atoll quaranjavirus]	31.4	51	23.5	0.057
VERT7_DN318441_c0_g1_i1	343	YP_009553280	YP_009553280 polymerase basic subunit 1 [Oz virus]	31.4	35	16.9	7.9
VERT7_DN318441_c0_g1_i1	343	YP_009553280	YP_009553280 polymerase basic subunit 1 [Oz virus]	25	24	14.2	51
VERT7_DN351006_c0_g1_i1	202	YP_009352882	YP_009352882 polymerase subunit PB1 [Dhori thogotovirus]	25.6	39	20.8	0.32
VERT7_DN351094_c0_g1_i1	291	YP_009553280	YP_009553280 polymerase basic subunit 1 [Oz virus]	25.6	43	25	0.025
VERT7_DN351085_c0_g1_i1	237	YP_009553280	YP_009553280 polymerase basic subunit 1 [Oz virus]	66.7	15	21.9	0.17
VERT7_DN375580_c0_g1_i1	266	YP_009352882	YP_009352882 polymerase subunit PB1 [Dhori thogotovirus]	50	20	22.7	0.11
VERT7_DN312168_c0_g1_i1	249	YP_009352882	YP_009352882 polymerase subunit PB1 [Dhori thogotovirus]	50	20	21.6	0.23
VERT7_DN312186_c0_g1_i1	285	YP_009352882	YP_009352882 polymerase subunit PB1 [Dhori thogotovirus]	36.7	30	19.6	1
VERT7_DN380615_c0_g1_i1	221	YP_009110686	YP_009110686 polymerase basic 1 protein [Wellfleet Bay virus]	47.4	19	22.7	0.092
VERT7_DN380628_c0_g1_i1	245	YP_009665204	YP_009665204 polymerase PB1 [Johnston Atoll quaranjavirus]	36.8	19	18.5	1.9
VERT7_DN361659_c0_g1_i1	307	YP_009246481_1	YP_009246481_1 hypothetical protein [Tilapia lake virus]	23.9	71	21.9	0.22
VERT7_DN361659_c0_g2_i1	307	YP_009246481_1	YP_009246481_1 hypothetical protein [Tilapia lake virus]	23.9	71	21.9	0.22
VERT7_DN361354_c0_g1_i1	219	YP_009246481_1	YP_009246481_1 hypothetical protein [Tilapia lake virus]	40	15	17.7	3
VERT7_DN361873_c0_g1_i1	204	YP_009246481_1	YP_009246481_1 hypothetical protein [Tilapia lake virus]	44.4	18	19.2	0.95
VERT7_DN361859_c0_g1_i1	258	YP_009665204	YP_009665204 polymerase PB1 [Johnston Atoll quaranjavirus]	37.9	29	21.2	0.32
VERT7_DN361898_c0_g1_i1	254	YP_009352882	YP_009352882 polymerase subunit PB1 [Dhori thogotovirus]	36	25	22.3	0.14
VERT7_DN361833_c0_g1_i1	225	YP_145794	YP_145794 PB1 protein [Thogoto thogotovirus]	50	18	20.4	0.47
VERT7_DN333572_c0_g1_i1	286	YP_009110686	YP_009110686 polymerase basic 1 protein [Wellfleet Bay virus]	37	27	19.2	1.3
VERT7_DN333523_c0_g1_i1	304	YP_145804	YP_145804 putative PB1 protein [Salmon isavirus]	44.4	18	18.9	1.8
VERT7_DN333586_c0_g1_i1	221	NP_056657	NP_056657 polymerase PB1 [Influenza B virus (B/Lee/1940)]	61.5	13	20.8	0.35
VERT7_DN377661_c0_g1_i1	232	YP_009110686	YP_009110686 polymerase basic 1 protein [Wellfleet Bay virus]	50	14	18.9	1.4
VERT7_DN360003_c0_g1_i1	294	YP_009246481_1	YP_009246481_1 hypothetical protein [Tilapia lake virus]	37.5	24	19.6	1.1
VERT7_DN366152_c0_g1_i1	408	YP_009665204	YP_009665204 polymerase PB1 [Johnston Atoll quaranjavirus]	40	25	18.5	3.2
VERT7_DN366181_c0_g1_i1	211	NP_056657	NP_056657 polymerase PB1 [Influenza B virus (B/Lee/1940)]	37	27	19.2	0.98
VERT7_DN366162_c0_g1_i1	206	YP_009110686	YP_009110686 polymerase basic 1 protein [Wellfleet Bay virus]	34.1	41	21.2	0.25
VERT7_DN366199_c0_g1_i1	249	YP_009449556	YP_009449556 polymerase PB1 [Influenza D virus (D/swine/Oklahoma/1334/2011)]	40	20	18.5	2
VERT7_DN366199_c0_g1_i1	249	YP_009665204	YP_009665204 polymerase PB1 [Johnston Atoll quaranjavirus]	37.5	16	16.5	7.5
VERT7_DN380111_c0_g1_i1	255	YP_145794	YP_145794 PB1 protein [Thogoto thogotovirus]	30.3	33	22.7	0.11
VERT7_DN380192_c0_g1_i1	201	YP_145794	YP_145794 PB1 protein [Thogoto thogotovirus]	47.1	17	20.8	0.32
VERT7_DN375302_c0_g1_i1	272	YP_009246481_1	YP_009246481_1 hypothetical protein [Tilapia lake virus]	42.9	21	18.5	2.2
VERT7_DN375302_c0_g1_i1	272	YP_009246481_1	YP_009246481_1 hypothetical protein [Tilapia lake virus]	42.9	7	15.8	14
VERT7_DN313361_c0_g1_i1	224	YP_009352882	YP_009352882 polymerase subunit PB1 [Dhori thogotovirus]	43.5	23	22.3	0.12
VERT7_DN313361_c0_g1_i1	224	YP_009553280	YP_009553280 polymerase basic subunit 1 [Oz virus]	43.5	23	22.3	0.12
VERT7_DN313361_c0_g1_i1	224	YP_145794	YP_145794 PB1 protein [Thogoto thogotovirus]	36.7	30	21.6	0.21
VERT7_DN313384_c0_g1_i1	472	YP_009110686	YP_009110686 polymerase basic 1 protein [Wellfleet Bay virus]	38.9	36	18.5	3.8
VERT7_DN367158_c0_g1_i1	395	NP_056657	NP_056657 polymerase PB1 [Influenza B virus (B/Lee/1940)]	50	18	19.2	1.8
VERT7_DN331958_c0_g1_i1	340	YP_145804	YP_145804 putative PB1 protein [Salmon isavirus]	47.1	17	16.9	7.9
VERT7_DN331958_c0_g1_i1	340	YP_145804	YP_145804 putative PB1 protein [Salmon isavirus]	31.6	19	15.4	23
VERT7_DN371910_c0_g1_i1	220	YP_089653	YP_089653 polymerase 1 [Influenza C virus (C/Ann Arbor/1/50)]	34.2	38	20.8	0.35
VERT7_DN371978_c0_g1_i1	430	YP_009110686	YP_009110686 polymerase basic 1 protein [Wellfleet Bay virus]	28.9	38	17.3	7.6
VERT7_DN346514_c0_g1_i1	280	YP_009508043	YP_009508043 polymerase PB1 [Quaranfil quaranjavirus]	37.8	37	22.7	0.12
VERT7_DN346598_c0_g1_i1	333	YP_009246481_1	YP_009246481_1 hypothetical protein [Tilapia lake virus]	43.3	30	20.8	0.53
VERT7_DN350268_c0_g1_i1	252	YP_145794	YP_145794 PB1 protein [Thogoto thogotovirus]	32.4	34	24.6	0.028
VERT7_DN343630_c0_g1_i1	316	YP_009508043	YP_009508043 polymerase PB1 [Quaranfil quaranjavirus]	45	20	18.1	3.3
VERT7_DN343630_c0_g1_i1	316	YP_009508043	YP_009508043 polymerase PB1 [Quaranfil quaranjavirus]	38.9	18	14.6	36
VERT7_DN343626_c0_g1_i1	213	YP_009118628	YP_009118628 polymerase PB1 [Influenza A virus (A/California/07/2009(H1N1))]	47.4	19	18.1	2.2
VERT7_DN343662_c0_g1_i1	393	YP_009352882	YP_009352882 polymerase subunit PB1 [Dhori thogotovirus]	34.4	32	19.2	1.8
VERT7_DN343609_c0_g1_i1	310	YP_145804	YP_145804 putative PB1 protein [Salmon isavirus]	32.1	28	18.9	1.9
VERT7_DN382639_c0_g1_i1	220	YP_089653	YP_089653 polymerase 1 [Influenza C virus (C/Ann Arbor/1/50)]	32.1	28	19.6	0.78
VERT7_DN382631_c0_g1_i1	258	YP_089653	YP_089653 polymerase 1 [Influenza C virus (C/Ann Arbor/1/50)]	47.4	19	17.3	4.6
VERT7_DN382618_c0_g1_i1	208	YP_145804	YP_145804 putative PB1 protein [Salmon isavirus]	55.6	18	20	0.57
VERT7_DN338187_c0_g1_i1	422	YP_089653	YP_089653 polymerase 1 [Influenza C virus (C/Ann Arbor/1/50)]	34.2	38	20.8	0.67
VERT7_DN338192_c0_g1_i1	269	YP_009110686	YP_009110686 polymerase basic 1 protein [Wellfleet Bay virus]	53.3	15	18.1	2.8
VERT7_DN338112_c0_g1_i1	364	YP_009449556	YP_009449556 polymerase PB1 [Influenza D virus (D/swine/Oklahoma/1334/2011)]	45	20	23.1	0.12
VERT7_DN338139_c0_g1_i1	234	YP_009508043	YP_009508043 polymerase PB1 [Quaranfil quaranjavirus]	53.3	15	19.2	1.1
VERT7_DN338139_c0_g1_i1	234	YP_009665204	YP_009665204 polymerase PB1 [Johnston Atoll quaranjavirus]	46.7	15	18.9	1.4
VERT7_DN338199_c0_g1_i1	313	YP_145804	YP_145804 putative PB1 protein [Salmon isavirus]	47.4	19	22.7	0.13
VERT7_DN370269_c0_g1_i1	230	YP_145794	YP_145794 PB1 protein [Thogoto thogotovirus]	41.2	17	17.3	4
VERT7_DN370237_c0_g1_i1	328	YP_009352882	YP_009352882 polymerase subunit PB1 [Dhori thogotovirus]	31	29	18.1	3.4
VERT7_DN370202_c0_g1_i1	231	YP_009110686	YP_009110686 polymerase basic 1 protein [Wellfleet Bay virus]	52.9	17	19.6	0.83
VERT7_DN318216_c0_g1_i1	305	YP_009352882	YP_009352882 polymerase subunit PB1 [Dhori thogotovirus]	52.6	19	21.2	0.37
VERT7_DN318242_c0_g1_i1	512	YP_009665204	YP_009665204 polymerase PB1 [Johnston Atoll quaranjavirus]	45	20	19.2	2.4
VERT7_DN310097_c0_g1_i1	267	YP_009553280	YP_009553280 polymerase basic subunit 1 [Oz virus]	43.5	23	21.6	0.25
VERT7_DN310097_c0_g1_i1	267	YP_009352882	YP_009352882 polymerase subunit PB1 [Dhori thogotovirus]	39.1	23	19.2	1.2
VERT7_DN310096_c0_g1_i1	220	YP_145794	YP_145794 PB1 protein [Thogoto thogotovirus]	41.7	24	23.9	0.042
VERT7_DN320704_c0_g1_i1	449	YP_009553280	YP_009553280 polymerase basic subunit 1 [Oz virus]	32.4	34	21.9	0.32
VERT7_DN320791_c0_g1_i1	219	YP_009449556	YP_009449556 polymerase PB1 [Influenza D virus (D/swine/Oklahoma/1334/2011)]	50	20	18.9	1.3
VERT7_DN325301_c0_g1_i1	298	YP_089653	YP_089653 polymerase 1 [Influenza C virus (C/Ann Arbor/1/50)]	41.7	24	20.4	0.62
VERT7_DN325392_c0_g1_i1	230	YP_145794	YP_145794 PB1 protein [Thogoto thogotovirus]	40.5	37	23.1	0.074
VERT7_DN342302_c0_g1_i1	228	NP_056657	NP_056657 polymerase PB1 [Influenza B virus (B/Lee/1940)]	60	10	18.9	1.4
VERT7_DN342370_c0_g1_i1	234	YP_145804	YP_145804 putative PB1 protein [Salmon isavirus]	47.6	21	20.8	0.38
VERT7_DN342308_c0_g1_i1	476	YP_145804	YP_145804 putative PB1 protein [Salmon isavirus]	53.8	13	17.3	8.4
VERT7_DN312757_c0_g1_i1	630	YP_145794	YP_145794 PB1 protein [Thogoto thogotovirus]	61.1	18	22.3	0.35
VERT7_DN339143_c0_g1_i1	274	YP_009665204	YP_009665204 polymerase PB1 [Johnston Atoll quaranjavirus]	53.8	26	25.4	0.018
VERT7_DN339143_c0_g1_i1	274	YP_009508043	YP_009508043 polymerase PB1 [Quaranfil quaranjavirus]	50	26	23.9	0.052
VERT7_DN339143_c0_g1_i1	274	YP_009110686	YP_009110686 polymerase basic 1 protein [Wellfleet Bay virus]	38.9	36	21.9	0.2
VERT7_DN369719_c0_g1_i1	232	YP_009508043	YP_009508043 polymerase PB1 [Quaranfil quaranjavirus]	56.2	16	21.9	0.17
VERT7_DN362717_c0_g1_i1	276	YP_089653	YP_089653 polymerase 1 [Influenza C virus (C/Ann Arbor/1/50)]	37.5	32	20.8	0.44
VERT7_DN313121_c0_g1_i1	251	YP_009246481_1	YP_009246481_1 hypothetical protein [Tilapia lake virus]	57.1	14	18.5	2
VERT7_DN378057_c0_g1_i1	446	YP_089653	YP_089653 polymerase 1 [Influenza C virus (C/Ann Arbor/1/50)]	69.2	13	21.6	0.42
VERT7_DN342629_c0_g1_i1	274	YP_145794	YP_145794 PB1 protein [Thogoto thogotovirus]	31.1	45	18.5	2.2
VERT7_DN304796_c0_g1_i1	635	YP_009508043	YP_009508043 polymerase PB1 [Quaranfil quaranjavirus]	29.4	34	24.3	0.092
VERT7_DN304738_c0_g1_i1	578	YP_145794	YP_145794 PB1 protein [Thogoto thogotovirus]	35.7	28	21.9	0.41
VERT7_DN312381_c0_g1_i1	206	YP_009352882	YP_009352882 polymerase subunit PB1 [Dhori thogotovirus]	44.8	29	26.2	0.0078
VERT7_DN312348_c0_g1_i1	215	YP_089653	YP_089653 polymerase 1 [Influenza C virus (C/Ann Arbor/1/50)]	61.5	13	19.2	0.99
VERT7_DN359132_c0_g1_i1	281	YP_009246481_1	YP_009246481_1 hypothetical protein [Tilapia lake virus]	38.9	36	26.9	0.0062
VERT7_DN359125_c0_g1_i1	313	YP_009449556	YP_009449556 polymerase PB1 [Influenza D virus (D/swine/Oklahoma/1334/2011)]	43.8	16	19.2	1.5
VERT7_DN341493_c0_g1_i1	255	YP_009110686	YP_009110686 polymerase basic 1 protein [Wellfleet Bay virus]	53.3	15	18.9	1.6
VERT7_DN341412_c0_g1_i1	214	YP_009118628	YP_009118628 polymerase PB1 [Influenza A virus (A/California/07/2009(H1N1))]	34.3	35	17.7	2.9
VERT7_DN341440_c0_g1_i1	219	YP_009665204	YP_009665204 polymerase PB1 [Johnston Atoll quaranjavirus]	88.9	9	19.6	0.78
VERT7_DN341440_c0_g1_i1	219	YP_009508043	YP_009508043 polymerase PB1 [Quaranfil quaranjavirus]	88.9	9	19.6	0.78
VERT7_DN341440_c0_g1_i1	219	YP_009110686	YP_009110686 polymerase basic 1 protein [Wellfleet Bay virus]	88.9	9	19.6	0.78
VERT7_DN349547_c0_g1_i1	292	YP_009553280	YP_009553280 polymerase basic subunit 1 [Oz virus]	32.4	37	22.7	0.12
VERT7_DN349552_c0_g1_i1	532	YP_145794	YP_145794 PB1 protein [Thogoto thogotovirus]	41.7	24	24.6	0.059
VERT7_DN335890_c0_g1_i1	300	YP_009449556	YP_009449556 polymerase PB1 [Influenza D virus (D/swine/Oklahoma/1334/2011)]	45	20	23.1	0.097
VERT7_DN311013_c0_g1_i1	604	YP_145804	YP_145804 putative PB1 protein [Salmon isavirus]	50	18	20	1.7
VERT7_DN311084_c0_g1_i1	212	YP_009553280	YP_009553280 polymerase basic subunit 1 [Oz virus]	50	22	20	0.57
VERT7_DN311031_c0_g1_i1	615	YP_009449556	YP_009449556 polymerase PB1 [Influenza D virus (D/swine/Oklahoma/1334/2011)]	44.1	34	23.5	0.15
VERT7_DN311040_c0_g1_i1	391	YP_009665204	YP_009665204 polymerase PB1 [Johnston Atoll quaranjavirus]	53.3	15	18.1	4.1
VERT7_DN337911_c0_g1_i1	242	YP_009118628	YP_009118628 polymerase PB1 [Influenza A virus (A/California/07/2009(H1N1))]	47.6	21	20.4	0.5
VERT7_DN337917_c0_g1_i1	227	YP_009449556	YP_009449556 polymerase PB1 [Influenza D virus (D/swine/Oklahoma/1334/2011)]	43.8	16	17.3	4
VERT7_DN337949_c0_g1_i1	225	YP_009449556	YP_009449556 polymerase PB1 [Influenza D virus (D/swine/Oklahoma/1334/2011)]	45.5	22	23.1	0.073
VERT7_DN331361_c0_g1_i1	225	YP_009352882	YP_009352882 polymerase subunit PB1 [Dhori thogotovirus]	50	22	21.9	0.16
VERT7_DN331332_c0_g1_i1	269	YP_089653	YP_089653 polymerase 1 [Influenza C virus (C/Ann Arbor/1/50)]	30.8	26	18.9	1.6
VERT7_DN331336_c0_g1_i1	231	YP_009508043	YP_009508043 polymerase PB1 [Quaranfil quaranjavirus]	35.1	37	21.9	0.17
VERT7_DN331340_c0_g1_i1	218	YP_009352882	YP_009352882 polymerase subunit PB1 [Dhori thogotovirus]	52.9	17	19.6	0.77
VERT7_DN379059_c0_g1_i1	202	YP_009110686	YP_009110686 polymerase basic 1 protein [Wellfleet Bay virus]	40	25	23.9	0.038
VERT7_DN379054_c0_g1_i1	266	YP_145794	YP_145794 PB1 protein [Thogoto thogotovirus]	37.5	24	18.5	2.1
VERT7_DN357641_c0_g1_i1	213	YP_009110686	YP_009110686 polymerase basic 1 protein [Wellfleet Bay virus]	35	20	17.3	3.8
VERT7_DN357685_c0_g1_i1	334	YP_089653	YP_089653 polymerase 1 [Influenza C virus (C/Ann Arbor/1/50)]	57.1	14	18.9	2
VERT7_DN357658_c0_g1_i1	248	YP_009118628	YP_009118628 polymerase PB1 [Influenza A virus (A/California/07/2009(H1N1))]	42.9	28	20	0.67
VERT7_DN325714_c0_g1_i1	239	YP_009665204	YP_009665204 polymerase PB1 [Johnston Atoll quaranjavirus]	37.2	43	19.6	0.85
VERT7_DN345199_c0_g1_i1	663	YP_009665204	YP_009665204 polymerase PB1 [Johnston Atoll quaranjavirus]	33.3	36	23.5	0.16
VERT7_DN345199_c0_g1_i1	663	YP_009508043	YP_009508043 polymerase PB1 [Quaranfil quaranjavirus]	40.7	27	23.5	0.16
VERT7_DN345199_c0_g1_i1	663	YP_009110686	YP_009110686 polymerase basic 1 protein [Wellfleet Bay virus]	33.3	36	23.1	0.21
VERT7_DN350850_c0_g1_i1	357	YP_089653	YP_089653 polymerase 1 [Influenza C virus (C/Ann Arbor/1/50)]	40.9	22	19.6	1.3
VERT7_DN353366_c0_g1_i1	586	YP_009553280	YP_009553280 polymerase basic subunit 1 [Oz virus]	61.5	13	22.3	0.32
VERT7_DN344181_c0_g1_i1	228	YP_145794	YP_145794 PB1 protein [Thogoto thogotovirus]	27.5	51	23.1	0.074
VERT7_DN344173_c0_g1_i1	238	YP_009553280	YP_009553280 polymerase basic subunit 1 [Oz virus]	40	15	18.5	1.9
VERT7_DN317134_c0_g1_i1	410	YP_089653	YP_089653 polymerase 1 [Influenza C virus (C/Ann Arbor/1/50)]	70	10	19.6	1.5
VERT7_DN317116_c0_g1_i1	254	YP_009553280	YP_009553280 polymerase basic subunit 1 [Oz virus]	36.7	30	20.4	0.53
VERT7_DN358688_c0_g1_i1	238	YP_009110686	YP_009110686 polymerase basic 1 protein [Wellfleet Bay virus]	34.4	32	17.7	3.2
VERT7_DN370332_c0_g1_i1	228	YP_009553280	YP_009553280 polymerase basic subunit 1 [Oz virus]	52.4	21	27.3	0.0039
VERT7_DN370332_c0_g1_i1	228	YP_009352882	YP_009352882 polymerase subunit PB1 [Dhori thogotovirus]	45.5	22	24.3	0.033
VERT7_DN308379_c0_g1_i1	245	YP_009352882	YP_009352882 polymerase subunit PB1 [Dhori thogotovirus]	41.2	17	20.4	0.51
VERT7_DN336809_c0_g1_i1	237	YP_009110686	YP_009110686 polymerase basic 1 protein [Wellfleet Bay virus]	64.3	14	16.9	5.5
VERT7_DN363934_c0_g1_i1	405	YP_009449556	YP_009449556 polymerase PB1 [Influenza D virus (D/swine/Oklahoma/1334/2011)]	40	20	20	1.1
VERT7_DN363914_c0_g1_i1	222	YP_145794	YP_145794 PB1 protein [Thogoto thogotovirus]	50	14	18.9	1.4
VERT7_DN363984_c0_g1_i1	237	YP_009110686	YP_009110686 polymerase basic 1 protein [Wellfleet Bay virus]	46.2	26	22.3	0.13
VERT7_DN363984_c0_g1_i1	237	YP_009665204	YP_009665204 polymerase PB1 [Johnston Atoll quaranjavirus]	42.3	26	20.8	0.38
VERT7_DN306424_c0_g1_i1	358	YP_009246481_1	YP_009246481_1 hypothetical protein [Tilapia lake virus]	52.9	17	18.9	2.2
VERT7_DN306400_c0_g1_i1	303	YP_009352882	YP_009352882 polymerase subunit PB1 [Dhori thogotovirus]	35	20	18.5	2.4
VERT7_DN306471_c0_g1_i1	214	YP_089653	YP_089653 polymerase 1 [Influenza C virus (C/Ann Arbor/1/50)]	31.6	38	18.1	2.2
VERT7_DN306430_c0_g1_i1	940	YP_009508043	YP_009508043 polymerase PB1 [Quaranfil quaranjavirus]	58.3	12	18.1	9.8
VERT7_DN306430_c0_g1_i1	940	YP_009508043	YP_009508043 polymerase PB1 [Quaranfil quaranjavirus]	38.9	18	17.3	17
VERT7_DN307977_c0_g1_i1	368	YP_009118628	YP_009118628 polymerase PB1 [Influenza A virus (A/California/07/2009(H1N1))]	37	27	21.9	0.26
VERT7_DN307985_c0_g1_i1	347	YP_009665204	YP_009665204 polymerase PB1 [Johnston Atoll quaranjavirus]	45	20	20	0.94
VERT7_DN352670_c0_g1_i1	652	YP_145794	YP_145794 PB1 protein [Thogoto thogotovirus]	37.5	16	18.1	6.8
VERT7_DN352640_c0_g1_i1	306	YP_009246481_1	YP_009246481_1 hypothetical protein [Tilapia lake virus]	37	27	18.1	3.2
VERT7_DN352640_c0_g1_i1	306	YP_009246481_1	YP_009246481_1 hypothetical protein [Tilapia lake virus]	60	10	17.3	5.4
VERT7_DN311636_c0_g1_i1	560	YP_009665204	YP_009665204 polymerase PB1 [Johnston Atoll quaranjavirus]	50	16	21.2	0.69
VERT7_DN311640_c0_g1_i1	260	YP_009110686	YP_009110686 polymerase basic 1 protein [Wellfleet Bay virus]	39.1	23	17.3	4.6
VERT7_DN320383_c0_g1_i1	204	NP_056657	NP_056657 polymerase PB1 [Influenza B virus (B/Lee/1940)]	46.7	15	20.4	0.43
VERT7_DN320324_c0_g1_i1	255	YP_009449556	YP_009449556 polymerase PB1 [Influenza D virus (D/swine/Oklahoma/1334/2011)]	39.3	28	18.9	1.6
VERT7_DN320385_c0_g1_i1	301	YP_009110686	YP_009110686 polymerase basic 1 protein [Wellfleet Bay virus]	38.5	26	22.3	0.17
VERT7_DN318030_c0_g1_i1	208	YP_009553280	YP_009553280 polymerase basic subunit 1 [Oz virus]	34.5	29	20.8	0.33
VERT7_DN318096_c0_g1_i1	548	YP_009110686	YP_009110686 polymerase basic 1 protein [Wellfleet Bay virus]	57.1	14	18.1	5.7
VERT7_DN318076_c0_g1_i1	256	YP_009449556	YP_009449556 polymerase PB1 [Influenza D virus (D/swine/Oklahoma/1334/2011)]	37.5	24	21.6	0.24
VERT7_DN363410_c0_g1_i1	351	YP_145804	YP_145804 putative PB1 protein [Salmon isavirus]	40.9	22	16.9	8.1
VERT7_DN361223_c0_g1_i1	254	YP_009118628	YP_009118628 polymerase PB1 [Influenza A virus (A/California/07/2009(H1N1))]	43.5	23	17.7	3.4
VERT7_DN349792_c0_g1_i1	692	YP_009508043	YP_009508043 polymerase PB1 [Quaranfil quaranjavirus]	40.7	27	21.6	0.65
VERT7_DN349743_c0_g1_i1	282	YP_145804	YP_145804 putative PB1 protein [Salmon isavirus]	46.7	15	16.5	8.5
VERT7_DN377145_c0_g1_i1	202	YP_009449556	YP_009449556 polymerase PB1 [Influenza D virus (D/swine/Oklahoma/1334/2011)]	40	20	19.6	0.72
VERT7_DN377169_c0_g1_i1	270	YP_009449556	YP_009449556 polymerase PB1 [Influenza D virus (D/swine/Oklahoma/1334/2011)]	27.9	43	21.9	0.19
VERT7_DN363884_c0_g1_i1	236	YP_009508043	YP_009508043 polymerase PB1 [Quaranfil quaranjavirus]	37.5	24	16.2	9.2
VERT7_DN363874_c0_g1_i1	523	YP_145804	YP_145804 putative PB1 protein [Salmon isavirus]	34.2	38	18.1	5.4
VERT7_DN363829_c0_g1_i1	480	YP_009110686	YP_009110686 polymerase basic 1 protein [Wellfleet Bay virus]	44.4	27	23.9	0.091
VERT7_DN363859_c0_g1_i1	216	YP_009449556	YP_009449556 polymerase PB1 [Influenza D virus (D/swine/Oklahoma/1334/2011)]	35.5	31	17.7	2.9
VERT7_DN363862_c0_g1_i1	347	YP_009110686	YP_009110686 polymerase basic 1 protein [Wellfleet Bay virus]	60	10	17.3	6.1
VERT7_DN350400_c0_g1_i1	352	YP_009246481_1	YP_009246481_1 hypothetical protein [Tilapia lake virus]	63.6	11	18.9	2.1
VERT7_DN340133_c0_g1_i1	243	YP_009118628	YP_009118628 polymerase PB1 [Influenza A virus (A/California/07/2009(H1N1))]	44.4	18	21.6	0.23
VERT7_DN367860_c0_g1_i1	375	YP_009553280	YP_009553280 polymerase basic subunit 1 [Oz virus]	33.3	27	20.8	0.6
VERT7_DN367860_c0_g1_i1	375	YP_009553280	YP_009553280 polymerase basic subunit 1 [Oz virus]	35.7	28	17.7	5.1
VERT7_DN367803_c0_g1_i1	218	YP_009553280	YP_009553280 polymerase basic subunit 1 [Oz virus]	45.2	31	29.6	0.00075
VERT7_DN367864_c0_g1_i1	285	YP_009553280	YP_009553280 polymerase basic subunit 1 [Oz virus]	43.5	23	20.8	0.46
VERT7_DN367864_c0_g1_i1	285	YP_009553280	YP_009553280 polymerase basic subunit 1 [Oz virus]	26.7	15	15.8	15
VERT7_DN367828_c0_g1_i1	240	YP_009665204	YP_009665204 polymerase PB1 [Johnston Atoll quaranjavirus]	50	16	19.6	0.86
VERT7_DN367828_c0_g1_i1	240	YP_009110686	YP_009110686 polymerase basic 1 protein [Wellfleet Bay virus]	43.8	16	18.1	2.5
VERT7_DN352013_c0_g1_i1	543	YP_009246481_1	YP_009246481_1 hypothetical protein [Tilapia lake virus]	38.1	21	18.1	5.6
VERT7_DN352080_c1_g1_i1	426	YP_089653	YP_089653 polymerase 1 [Influenza C virus (C/Ann Arbor/1/50)]	55.6	18	26.9	0.0095
VERT7_DN368308_c0_g2_i1	295	YP_009508043	YP_009508043 polymerase PB1 [Quaranfil quaranjavirus]	43.8	16	19.6	1.1
VERT7_DN368391_c0_g1_i1	211	YP_145804	YP_145804 putative PB1 protein [Salmon isavirus]	32.1	28	21.2	0.26
VERT7_DN378906_c0_g1_i1	289	YP_009118628	YP_009118628 polymerase PB1 [Influenza A virus (A/California/07/2009(H1N1))]	56.2	16	20.8	0.46
VERT7_DN378997_c0_g1_i1	222	YP_009110686	YP_009110686 polymerase basic 1 protein [Wellfleet Bay virus]	52.9	17	20.4	0.47
VERT7_DN360185_c0_g1_i1	213	YP_009508043	YP_009508043 polymerase PB1 [Quaranfil quaranjavirus]	34.6	26	24.3	0.031
VERT7_DN360166_c0_g1_i1	230	YP_145794	YP_145794 PB1 protein [Thogoto thogotovirus]	44.4	27	23.1	0.074
VERT7_DN357989_c0_g1_i1	956	YP_145794	YP_145794 PB1 protein [Thogoto thogotovirus]	27.9	43	18.5	7.6
VERT7_DN357923_c0_g1_i1	231	YP_009449556	YP_009449556 polymerase PB1 [Influenza D virus (D/swine/Oklahoma/1334/2011)]	34.3	35	18.9	1.4
VERT7_DN347312_c0_g1_i1	241	YP_009118628	YP_009118628 polymerase PB1 [Influenza A virus (A/California/07/2009(H1N1))]	28.9	38	18.9	1.5
VERT7_DN318193_c0_g1_i1	211	YP_145804	YP_145804 putative PB1 protein [Salmon isavirus]	42.3	26	22.7	0.089
VERT7_DN318171_c0_g1_i1	348	YP_009553280	YP_009553280 polymerase basic subunit 1 [Oz virus]	47.4	19	17.3	6.2
VERT7_DN309690_c0_g1_i1	567	YP_009553280	YP_009553280 polymerase basic subunit 1 [Oz virus]	64.7	17	20.8	0.91
VERT7_DN309630_c0_g1_i1	323	YP_009246481_1	YP_009246481_1 hypothetical protein [Tilapia lake virus]	58.3	12	16.9	7.4
VERT7_DN309670_c0_g1_i1	742	YP_009449556	YP_009449556 polymerase PB1 [Influenza D virus (D/swine/Oklahoma/1334/2011)]	31.2	32	20.4	1.6
VERT7_DN319080_c0_g1_i1	425	YP_009110686	YP_009110686 polymerase basic 1 protein [Wellfleet Bay virus]	52.9	17	21.6	0.4
VERT7_DN319085_c0_g1_i1	651	YP_009665204	YP_009665204 polymerase PB1 [Johnston Atoll quaranjavirus]	42.9	21	20	1.8
VERT7_DN319042_c0_g1_i1	214	YP_089653	YP_089653 polymerase 1 [Influenza C virus (C/Ann Arbor/1/50)]	50	16	21.9	0.15
VERT7_DN319001_c0_g1_i1	298	YP_009110686	YP_009110686 polymerase basic 1 protein [Wellfleet Bay virus]	44.4	18	17.7	4
VERT7_DN377241_c0_g1_i1	210	YP_009246481_1	YP_009246481_1 hypothetical protein [Tilapia lake virus]	47.4	19	18.1	2.2
VERT7_DN377222_c0_g1_i1	218	YP_009118628	YP_009118628 polymerase PB1 [Influenza A virus (A/California/07/2009(H1N1))]	39.1	23	16.2	8.5
VERT7_DN333293_c0_g1_i1	224	YP_089653	YP_089653 polymerase 1 [Influenza C virus (C/Ann Arbor/1/50)]	50	20	22.7	0.094
VERT7_DN333216_c0_g1_i1	420	YP_009118628	YP_009118628 polymerase PB1 [Influenza A virus (A/California/07/2009(H1N1))]	40	30	23.5	0.1
VERT7_DN335426_c0_g1_i1	418	YP_009110686	YP_009110686 polymerase basic 1 protein [Wellfleet Bay virus]	36.1	36	21.9	0.3
VERT7_DN371459_c0_g1_i1	204	YP_009508043	YP_009508043 polymerase PB1 [Quaranfil quaranjavirus]	58.3	12	19.2	0.95
VERT7_DN371494_c0_g1_i1	253	YP_009553280	YP_009553280 polymerase basic subunit 1 [Oz virus]	47.6	21	22.7	0.11
VERT7_DN371451_c0_g1_i1	233	NP_056657	NP_056657 polymerase PB1 [Influenza B virus (B/Lee/1940)]	37.5	24	19.6	0.83
VERT7_DN365497_c0_g1_i1	210	YP_009449556	YP_009449556 polymerase PB1 [Influenza D virus (D/swine/Oklahoma/1334/2011)]	55.6	18	23.1	0.068
VERT7_DN306542_c0_g1_i1	495	YP_009352882	YP_009352882 polymerase subunit PB1 [Dhori thogotovirus]	47.6	21	22.7	0.21
VERT7_DN345584_c0_g1_i1	245	YP_009110686	YP_009110686 polymerase basic 1 protein [Wellfleet Bay virus]	41.7	24	17.3	4.3
VERT7_DN321915_c0_g1_i1	207	NP_056657	NP_056657 polymerase PB1 [Influenza B virus (B/Lee/1940)]	38.1	21	20.8	0.33
VERT7_DN321915_c0_g1_i1	207	YP_009118628	YP_009118628 polymerase PB1 [Influenza A virus (A/California/07/2009(H1N1))]	38.1	21	20.4	0.43
VERT7_DN321910_c0_g1_i1	426	YP_009665204	YP_009665204 polymerase PB1 [Johnston Atoll quaranjavirus]	61.5	13	20.8	0.68
VERT7_DN321938_c0_g1_i1	737	NP_056657	NP_056657 polymerase PB1 [Influenza B virus (B/Lee/1940)]	29.4	34	17.7	10
VERT7_DN307668_c0_g1_i1	272	YP_009449556	YP_009449556 polymerase PB1 [Influenza D virus (D/swine/Oklahoma/1334/2011)]	33.3	51	21.2	0.33
VERT7_DN307668_c0_g1_i1	272	YP_089653	YP_089653 polymerase 1 [Influenza C virus (C/Ann Arbor/1/50)]	37.9	29	19.6	0.97
VERT7_DN376558_c0_g1_i1	274	YP_145794	YP_145794 PB1 protein [Thogoto thogotovirus]	28.3	60	29.6	0.00094
VERT7_DN341850_c0_g1_i1	252	YP_145794	YP_145794 PB1 protein [Thogoto thogotovirus]	50	16	17.3	4.5
VERT7_DN341837_c0_g1_i1	273	YP_145794	YP_145794 PB1 protein [Thogoto thogotovirus]	58.3	12	18.9	1.7
VERT7_DN341834_c0_g1_i1	265	YP_009449556	YP_009449556 polymerase PB1 [Influenza D virus (D/swine/Oklahoma/1334/2011)]	32.3	62	25.4	0.017
VERT7_DN329092_c0_g1_i1	258	YP_145794	YP_145794 PB1 protein [Thogoto thogotovirus]	44.4	18	18.5	2.1
VERT7_DN329075_c0_g1_i1	456	YP_009449556	YP_009449556 polymerase PB1 [Influenza D virus (D/swine/Oklahoma/1334/2011)]	52.9	17	21.9	0.33
VERT7_DN350532_c0_g1_i1	307	YP_145804	YP_145804 putative PB1 protein [Salmon isavirus]	37.5	24	16.5	9.3
VERT7_DN350538_c0_g1_i1	286	YP_145804	YP_145804 putative PB1 protein [Salmon isavirus]	42.9	21	21.9	0.21
VERT7_DN350538_c0_g1_i1	286	YP_009665204	YP_009665204 polymerase PB1 [Johnston Atoll quaranjavirus]	36	25	17.3	5.1
VERT7_DN340228_c0_g1_i1	391	YP_009508043	YP_009508043 polymerase PB1 [Quaranfil quaranjavirus]	50	20	19.6	1.4
VERT7_DN300055_c0_g1_i1	236	NP_056657	NP_056657 polymerase PB1 [Influenza B virus (B/Lee/1940)]	68.4	19	25.8	0.012
VERT7_DN346458_c0_g1_i1	384	YP_009352882	YP_009352882 polymerase subunit PB1 [Dhori thogotovirus]	37.5	32	16.9	8.9
VERT7_DN346413_c0_g1_i1	206	YP_089653	YP_089653 polymerase 1 [Influenza C virus (C/Ann Arbor/1/50)]	35.1	37	20.8	0.33
VERT7_DN375640_c0_g1_i1	270	YP_009665204	YP_009665204 polymerase PB1 [Johnston Atoll quaranjavirus]	47.6	21	18.9	1.6
VERT7_DN375640_c0_g1_i1	270	YP_009110686	YP_009110686 polymerase basic 1 protein [Wellfleet Bay virus]	47.4	19	18.5	2.2
VERT7_DN375611_c0_g1_i1	261	YP_089653	YP_089653 polymerase 1 [Influenza C virus (C/Ann Arbor/1/50)]	56.2	16	20.8	0.42
VERT7_DN362327_c0_g1_i1	242	YP_009665204	YP_009665204 polymerase PB1 [Johnston Atoll quaranjavirus]	30.6	36	18.1	2.5
VERT7_DN362363_c0_g1_i1	432	YP_009118628	YP_009118628 polymerase PB1 [Influenza A virus (A/California/07/2009(H1N1))]	62.5	16	20.4	0.91
VERT7_DN330365_c0_g1_i1	304	YP_089653	YP_089653 polymerase 1 [Influenza C virus (C/Ann Arbor/1/50)]	25.8	62	19.6	1.1
VERT7_DN330303_c0_g1_i1	280	YP_009553280	YP_009553280 polymerase basic subunit 1 [Oz virus]	44.4	18	20	0.76
VERT7_DN330346_c0_g1_i1	234	YP_009665204	YP_009665204 polymerase PB1 [Johnston Atoll quaranjavirus]	66.7	12	23.5	0.058
VERT7_DN334069_c0_g1_i1	217	YP_009118628	YP_009118628 polymerase PB1 [Influenza A virus (A/California/07/2009(H1N1))]	50	18	16.9	5
VERT7_DN331721_c0_g1_i1	203	YP_009665204	YP_009665204 polymerase PB1 [Johnston Atoll quaranjavirus]	37.5	16	16.5	6.1
VERT7_DN331705_c0_g1_i1	276	YP_009118628	YP_009118628 polymerase PB1 [Influenza A virus (A/California/07/2009(H1N1))]	80	10	22.3	0.15
VERT7_DN309533_c0_g1_i1	234	YP_009449556	YP_009449556 polymerase PB1 [Influenza D virus (D/swine/Oklahoma/1334/2011)]	58.3	12	20.8	0.38
VERT7_DN348646_c0_g1_i1	476	YP_009553280	YP_009553280 polymerase basic subunit 1 [Oz virus]	42.9	21	18.1	4.9
VERT7_DN348648_c0_g1_i1	266	YP_009449556	YP_009449556 polymerase PB1 [Influenza D virus (D/swine/Oklahoma/1334/2011)]	35.3	34	20.4	0.55
VERT7_DN348634_c0_g1_i1	282	YP_009665204	YP_009665204 polymerase PB1 [Johnston Atoll quaranjavirus]	37.8	37	28.1	0.0028
VERT7_DN348611_c0_g1_i1	203	YP_009665204	YP_009665204 polymerase PB1 [Johnston Atoll quaranjavirus]	39.1	23	20	0.55
VERT7_DN348611_c0_g1_i1	203	YP_009508043	YP_009508043 polymerase PB1 [Quaranfil quaranjavirus]	36.4	22	18.1	2.1
VERT7_DN303373_c0_g1_i1	250	NP_056657	NP_056657 polymerase PB1 [Influenza B virus (B/Lee/1940)]	47.6	21	22.3	0.14
VERT7_DN303368_c0_g1_i1	466	YP_009352882	YP_009352882 polymerase subunit PB1 [Dhori thogotovirus]	35.3	34	21.6	0.44
VERT7_DN303368_c0_g2_i1	461	YP_009352882	YP_009352882 polymerase subunit PB1 [Dhori thogotovirus]	35.3	34	21.6	0.43
VERT7_DN303324_c0_g1_i1	374	YP_009110686	YP_009110686 polymerase basic 1 protein [Wellfleet Bay virus]	36.4	44	20.8	0.6
VERT7_DN303333_c0_g1_i1	377	YP_009352882	YP_009352882 polymerase subunit PB1 [Dhori thogotovirus]	36.2	47	22.7	0.16
VERT7_DN303356_c0_g1_i1	494	YP_009665204	YP_009665204 polymerase PB1 [Johnston Atoll quaranjavirus]	58.8	17	25.4	0.032
VERT7_DN343582_c0_g1_i1	405	YP_009665204	YP_009665204 polymerase PB1 [Johnston Atoll quaranjavirus]	35.5	31	21.6	0.38
VERT7_DN343515_c0_g1_i1	228	YP_009352882	YP_009352882 polymerase subunit PB1 [Dhori thogotovirus]	56.2	16	18.5	1.8
VERT7_DN304993_c0_g1_i1	363	YP_009110686	YP_009110686 polymerase basic 1 protein [Wellfleet Bay virus]	47.1	17	17.3	6.4
VERT7_DN304990_c0_g1_i1	606	YP_009665204	YP_009665204 polymerase PB1 [Johnston Atoll quaranjavirus]	47.6	21	18.5	4.8
VERT7_DN372107_c0_g1_i1	402	YP_009665204	YP_009665204 polymerase PB1 [Johnston Atoll quaranjavirus]	32.6	43	17.7	5.5
VERT7_DN337028_c0_g1_i1	262	YP_009553280	YP_009553280 polymerase basic subunit 1 [Oz virus]	63.6	11	18.9	1.6
VERT7_DN337072_c0_g1_i1	203	YP_009110686	YP_009110686 polymerase basic 1 protein [Wellfleet Bay virus]	66.7	12	18.1	2.1
VERT7_DN337071_c0_g1_i1	287	YP_009665204	YP_009665204 polymerase PB1 [Johnston Atoll quaranjavirus]	60	15	16.9	6.6
VERT7_DN337071_c0_g1_i1	287	YP_009508043	YP_009508043 polymerase PB1 [Quaranfil quaranjavirus]	60	15	16.9	6.6
VERT7_DN314789_c0_g1_i1	312	YP_009665204	YP_009665204 polymerase PB1 [Johnston Atoll quaranjavirus]	35	40	21.6	0.29
VERT7_DN314789_c0_g1_i1	312	NP_056657	NP_056657 polymerase PB1 [Influenza B virus (B/Lee/1940)]	45.5	22	21.2	0.38
VERT7_DN314738_c0_g1_i1	272	YP_009246481_1	YP_009246481_1 hypothetical protein [Tilapia lake virus]	38.1	21	17.7	3.7
VERT7_DN314716_c0_g1_i1	296	NP_056657	NP_056657 polymerase PB1 [Influenza B virus (B/Lee/1940)]	39.4	33	20.8	0.47
VERT7_DN347890_c0_g1_i1	626	YP_009110686	YP_009110686 polymerase basic 1 protein [Wellfleet Bay virus]	27.5	40	19.2	2.9
VERT7_DN336609_c0_g1_i1	286	YP_009665204	YP_009665204 polymerase PB1 [Johnston Atoll quaranjavirus]	40	15	16.9	6.6
VERT7_DN319947_c0_g1_i1	230	YP_009665204	YP_009665204 polymerase PB1 [Johnston Atoll quaranjavirus]	28.6	35	17.7	3.1
VERT7_DN339210_c0_g1_i1	257	YP_009665204	YP_009665204 polymerase PB1 [Johnston Atoll quaranjavirus]	45.5	22	21.9	0.18
VERT7_DN339272_c0_g1_i1	209	YP_089653	YP_089653 polymerase 1 [Influenza C virus (C/Ann Arbor/1/50)]	30.2	43	18.5	1.6
VERT7_DN340046_c0_g1_i1	243	YP_009553280	YP_009553280 polymerase basic subunit 1 [Oz virus]	29.4	34	20	0.67
VERT7_DN340078_c0_g1_i1	260	YP_009508043	YP_009508043 polymerase PB1 [Quaranfil quaranjavirus]	35.7	28	16.5	7.8
VERT7_DN329912_c0_g1_i1	243	YP_009118628	YP_009118628 polymerase PB1 [Influenza A virus (A/California/07/2009(H1N1))]	42.9	21	21.9	0.18
VERT7_DN329964_c0_g1_i1	359	YP_009665204	YP_009665204 polymerase PB1 [Johnston Atoll quaranjavirus]	43.5	23	21.9	0.26
VERT7_DN329974_c0_g1_i1	205	YP_145794	YP_145794 PB1 protein [Thogoto thogotovirus]	35.7	28	22.3	0.11
VERT7_DN337879_c0_g1_i1	207	YP_009110686	YP_009110686 polymerase basic 1 protein [Wellfleet Bay virus]	38.5	26	18.5	1.6
VERT7_DN337821_c0_g1_i1	221	NP_056657	NP_056657 polymerase PB1 [Influenza B virus (B/Lee/1940)]	33.3	21	18.9	1.3
VERT7_DN337843_c0_g1_i1	349	YP_145794	YP_145794 PB1 protein [Thogoto thogotovirus]	28.1	32	18.1	3.6
VERT7_DN313215_c0_g1_i1	353	YP_009508043	YP_009508043 polymerase PB1 [Quaranfil quaranjavirus]	29.2	24	20	0.96
VERT7_DN313231_c0_g1_i1	381	YP_009110686	YP_009110686 polymerase basic 1 protein [Wellfleet Bay virus]	61.5	13	21.6	0.36
VERT7_DN313275_c0_g1_i1	416	YP_009449556	YP_009449556 polymerase PB1 [Influenza D virus (D/swine/Oklahoma/1334/2011)]	28.6	49	23.5	0.1
VERT7_DN382501_c0_g1_i1	210	YP_009246481_1	YP_009246481_1 hypothetical protein [Tilapia lake virus]	38.9	18	17.7	2.9
VERT7_DN382586_c0_g1_i1	224	YP_089653	YP_089653 polymerase 1 [Influenza C virus (C/Ann Arbor/1/50)]	33.3	42	21.9	0.16
VERT7_DN317210_c0_g1_i1	248	YP_009246481_1	YP_009246481_1 hypothetical protein [Tilapia lake virus]	60	15	21.6	0.23
VERT7_DN317244_c0_g1_i1	256	YP_009449556	YP_009449556 polymerase PB1 [Influenza D virus (D/swine/Oklahoma/1334/2011)]	50	18	24.3	0.037
VERT7_DN317269_c0_g1_i1	221	YP_089653	YP_089653 polymerase 1 [Influenza C virus (C/Ann Arbor/1/50)]	35.7	28	17.7	3
VERT7_DN317223_c0_g1_i1	208	YP_009110686	YP_009110686 polymerase basic 1 protein [Wellfleet Bay virus]	53.3	15	17.3	3.7
VERT7_DN378182_c0_g1_i1	216	YP_009665204	YP_009665204 polymerase PB1 [Johnston Atoll quaranjavirus]	38.9	18	18.5	1.7
VERT7_DN378182_c0_g1_i1	216	YP_009110686	YP_009110686 polymerase basic 1 protein [Wellfleet Bay virus]	38.9	18	18.5	1.7
VERT7_DN378173_c0_g1_i1	244	YP_009352882	YP_009352882 polymerase subunit PB1 [Dhori thogotovirus]	50	14	18.5	1.9
VERT7_DN371733_c0_g1_i1	226	YP_009665204	YP_009665204 polymerase PB1 [Johnston Atoll quaranjavirus]	37	27	19.6	0.8
VERT7_DN371733_c0_g1_i1	226	YP_009508043	YP_009508043 polymerase PB1 [Quaranfil quaranjavirus]	37	27	19.2	1.1
VERT7_DN342961_c0_g1_i1	418	YP_009508043	YP_009508043 polymerase PB1 [Quaranfil quaranjavirus]	64.3	14	19.2	1.9
VERT7_DN333628_c0_g1_i1	318	YP_145794	YP_145794 PB1 protein [Thogoto thogotovirus]	52.9	17	17.3	5.6
VERT7_DN374461_c0_g1_i1	204	NP_056657	NP_056657 polymerase PB1 [Influenza B virus (B/Lee/1940)]	35.7	28	20	0.56
VERT7_DN353060_c0_g1_i1	236	YP_009110686	YP_009110686 polymerase basic 1 protein [Wellfleet Bay virus]	32.5	40	20.8	0.38
VERT7_DN358302_c0_g1_i1	389	YP_009110686	YP_009110686 polymerase basic 1 protein [Wellfleet Bay virus]	32.7	49	16.9	9
VERT7_DN358327_c0_g1_i1	204	YP_089653	YP_089653 polymerase 1 [Influenza C virus (C/Ann Arbor/1/50)]	61.5	13	19.6	0.73
VERT7_DN358349_c0_g1_i1	461	YP_145794	YP_145794 PB1 protein [Thogoto thogotovirus]	50	18	17.7	6.2
VERT7_DN309015_c0_g1_i1	642	YP_009246481_1	YP_009246481_1 hypothetical protein [Tilapia lake virus]	27.3	33	18.1	6.7
VERT7_DN380067_c0_g1_i1	238	YP_145804	YP_145804 putative PB1 protein [Salmon isavirus]	66.7	9	17.7	3.2
VERT7_DN357867_c0_g1_i1	230	YP_145804	YP_145804 putative PB1 protein [Salmon isavirus]	37.9	29	18.9	1.4
VERT7_DN357835_c0_g1_i1	641	YP_009508043	YP_009508043 polymerase PB1 [Quaranfil quaranjavirus]	41.7	24	18.1	6.6
VERT7_DN379997_c0_g1_i1	238	YP_009553280	YP_009553280 polymerase basic subunit 1 [Oz virus]	37.5	24	20.8	0.38
VERT7_DN379979_c0_g1_i1	370	YP_145804	YP_145804 putative PB1 protein [Salmon isavirus]	42.1	19	17.7	5
VERT7_DN338353_c0_g1_i1	254	YP_145804	YP_145804 putative PB1 protein [Salmon isavirus]	50	12	17.7	3.4
VERT7_DN361425_c0_g1_i1	392	YP_009449556	YP_009449556 polymerase PB1 [Influenza D virus (D/swine/Oklahoma/1334/2011)]	50	16	18.5	3.1
VERT7_DN361425_c0_g1_i1	392	YP_089653	YP_089653 polymerase 1 [Influenza C virus (C/Ann Arbor/1/50)]	43.8	16	18.1	4.1
VERT7_DN361440_c0_g1_i1	407	YP_009110686	YP_009110686 polymerase basic 1 protein [Wellfleet Bay virus]	50	16	19.6	1.4
VERT7_DN355336_c0_g1_i1	207	YP_009246481_1	YP_009246481_1 hypothetical protein [Tilapia lake virus]	46.7	15	23.1	0.067
VERT7_DN355353_c0_g1_i1	271	YP_009449556	YP_009449556 polymerase PB1 [Influenza D virus (D/swine/Oklahoma/1334/2011)]	38.5	26	18.1	2.8
VERT7_DN355397_c0_g1_i1	272	YP_145794	YP_145794 PB1 protein [Thogoto thogotovirus]	42.1	19	17.7	3.7
VERT7_DN373902_c0_g1_i1	306	YP_009665204	YP_009665204 polymerase PB1 [Johnston Atoll quaranjavirus]	29.8	57	22.3	0.17
VERT7_DN300932_c0_g1_i1	210	YP_009118628	YP_009118628 polymerase PB1 [Influenza A virus (A/California/07/2009(H1N1))]	34.3	35	18.5	1.7
VERT7_DN300903_c0_g1_i1	491	YP_009665204	YP_009665204 polymerase PB1 [Johnston Atoll quaranjavirus]	37.5	24	20.8	0.78
VERT7_DN300936_c0_g1_i1	348	YP_009246481_1	YP_009246481_1 hypothetical protein [Tilapia lake virus]	43.5	23	21.2	0.43
VERT7_DN300902_c0_g1_i1	232	YP_009553280	YP_009553280 polymerase basic subunit 1 [Oz virus]	44.4	18	18.5	1.8
VERT7_DN300923_c0_g1_i1	216	YP_009449556	YP_009449556 polymerase PB1 [Influenza D virus (D/swine/Oklahoma/1334/2011)]	40	20	22.7	0.091
VERT7_DN300923_c0_g1_i1	216	YP_089653	YP_089653 polymerase 1 [Influenza C virus (C/Ann Arbor/1/50)]	35	20	20.8	0.35
VERT7_DN300987_c0_g1_i1	281	YP_009508043	YP_009508043 polymerase PB1 [Quaranfil quaranjavirus]	37	27	21.9	0.2
VERT7_DN300965_c0_g1_i1	458	YP_009508043	YP_009508043 polymerase PB1 [Quaranfil quaranjavirus]	48	25	30	0.0012
VERT7_DN321131_c0_g1_i1	204	YP_009118628	YP_009118628 polymerase PB1 [Influenza A virus (A/California/07/2009(H1N1))]	52.9	17	23.1	0.066
VERT7_DN321184_c0_g1_i1	292	YP_009665204	YP_009665204 polymerase PB1 [Johnston Atoll quaranjavirus]	30.8	78	22.3	0.16
VERT7_DN321184_c0_g1_i1	292	YP_009508043	YP_009508043 polymerase PB1 [Quaranfil quaranjavirus]	31.7	41	18.1	3
VERT7_DN321195_c0_g1_i1	217	YP_089653	YP_089653 polymerase 1 [Influenza C virus (C/Ann Arbor/1/50)]	61.5	13	19.6	0.77
VERT7_DN321195_c0_g1_i1	217	YP_009449556	YP_009449556 polymerase PB1 [Influenza D virus (D/swine/Oklahoma/1334/2011)]	53.8	13	18.1	2.2
VERT7_DN339083_c0_g1_i1	246	YP_009352882	YP_009352882 polymerase subunit PB1 [Dhori thogotovirus]	38.1	21	17.3	4.4
VERT7_DN339056_c0_g1_i1	225	YP_145794	YP_145794 PB1 protein [Thogoto thogotovirus]	47.1	17	20.4	0.47
VERT7_DN314607_c0_g1_i1	658	YP_009553280	YP_009553280 polymerase basic subunit 1 [Oz virus]	66.7	12	18.9	4
VERT7_DN368503_c0_g1_i1	224	YP_145804	YP_145804 putative PB1 protein [Salmon isavirus]	45	20	16.5	6.7
VERT7_DN364483_c0_g1_i1	221	YP_009352882	YP_009352882 polymerase subunit PB1 [Dhori thogotovirus]	39.4	33	17.7	3
VERT7_DN364470_c0_g1_i1	297	YP_145804	YP_145804 putative PB1 protein [Salmon isavirus]	30.8	26	17.7	4
VERT7_DN364416_c0_g1_i1	331	YP_009665204	YP_009665204 polymerase PB1 [Johnston Atoll quaranjavirus]	34.8	23	19.2	1.5
VERT7_DN364400_c0_g1_i1	234	NP_056657	NP_056657 polymerase PB1 [Influenza B virus (B/Lee/1940)]	34.5	29	20	0.64
VERT7_DN376714_c0_g1_i1	327	YP_009118628	YP_009118628 polymerase PB1 [Influenza A virus (A/California/07/2009(H1N1))]	34.5	29	22.7	0.14
VERT7_DN376730_c0_g1_i1	230	YP_145794	YP_145794 PB1 protein [Thogoto thogotovirus]	39.1	23	17.7	3.1
VERT7_DN377534_c0_g1_i1	256	YP_009110686	YP_009110686 polymerase basic 1 protein [Wellfleet Bay virus]	50	14	21.2	0.31
VERT7_DN377545_c0_g1_i1	270	YP_009118628	YP_009118628 polymerase PB1 [Influenza A virus (A/California/07/2009(H1N1))]	47.6	21	18.5	2.2
VERT7_DN377528_c0_g1_i1	212	YP_009110686	YP_009110686 polymerase basic 1 protein [Wellfleet Bay virus]	50	12	16.9	4.9
VERT7_DN377556_c0_g1_i1	268	YP_145804	YP_145804 putative PB1 protein [Salmon isavirus]	47.4	19	20.4	0.56
VERT7_DN356625_c0_g1_i1	467	YP_009553280	YP_009553280 polymerase basic subunit 1 [Oz virus]	39.3	28	21.9	0.33
VERT7_DN356672_c0_g1_i1	332	YP_009352882	YP_009352882 polymerase subunit PB1 [Dhori thogotovirus]	34.8	23	18.9	2
VERT7_DN356621_c0_g1_i1	220	YP_145794	YP_145794 PB1 protein [Thogoto thogotovirus]	45	20	16.9	5.1
VERT7_DN352531_c0_g1_i1	308	YP_009118628	YP_009118628 polymerase PB1 [Influenza A virus (A/California/07/2009(H1N1))]	33.3	36	17.7	4.2
VERT7_DN352517_c0_g1_i1	242	YP_009118628	YP_009118628 polymerase PB1 [Influenza A virus (A/California/07/2009(H1N1))]	38.5	26	20	0.66
VERT7_DN352535_c0_g1_i1	297	YP_009449556	YP_009449556 polymerase PB1 [Influenza D virus (D/swine/Oklahoma/1334/2011)]	38.7	31	26.2	0.011
VERT7_DN326987_c0_g1_i1	218	YP_009449556	YP_009449556 polymerase PB1 [Influenza D virus (D/swine/Oklahoma/1334/2011)]	44	25	20.8	0.35
VERT7_DN310445_c0_g1_i1	247	YP_009110686	YP_009110686 polymerase basic 1 protein [Wellfleet Bay virus]	31	29	19.6	0.88
VERT7_DN310475_c0_g1_i1	238	YP_009449556	YP_009449556 polymerase PB1 [Influenza D virus (D/swine/Oklahoma/1334/2011)]	72.7	11	18.1	2.5
VERT7_DN310470_c0_g1_i1	617	YP_009110686	YP_009110686 polymerase basic 1 protein [Wellfleet Bay virus]	57.1	14	17.7	8.4
VERT7_DN363171_c0_g1_i1	549	YP_145794	YP_145794 PB1 protein [Thogoto thogotovirus]	50	18	21.2	0.67
VERT7_DN363151_c0_g1_i1	281	YP_009449556	YP_009449556 polymerase PB1 [Influenza D virus (D/swine/Oklahoma/1334/2011)]	32.3	31	20	0.76
VERT7_DN363139_c0_g1_i1	223	YP_089653	YP_089653 polymerase 1 [Influenza C virus (C/Ann Arbor/1/50)]	42.1	19	18.9	1.4
VERT7_DN333398_c0_g1_i1	251	NP_056657	NP_056657 polymerase PB1 [Influenza B virus (B/Lee/1940)]	56.2	16	21.6	0.23
VERT7_DN333328_c0_g1_i1	280	YP_009110686	YP_009110686 polymerase basic 1 protein [Wellfleet Bay virus]	33.3	30	17.7	3.8
VERT7_DN313059_c0_g1_i1	733	YP_009110686	YP_009110686 polymerase basic 1 protein [Wellfleet Bay virus]	69.2	13	21.2	0.9
VERT7_DN318310_c0_g1_i1	210	YP_145794	YP_145794 PB1 protein [Thogoto thogotovirus]	38.1	21	21.2	0.26
VERT7_DN318374_c0_g1_i1	345	YP_145794	YP_145794 PB1 protein [Thogoto thogotovirus]	37	27	20.8	0.55
VERT7_DN372788_c0_g1_i1	260	YP_009110686	YP_009110686 polymerase basic 1 protein [Wellfleet Bay virus]	44.4	27	17.3	4.6
VERT7_DN341242_c0_g1_i1	248	YP_009118628	YP_009118628 polymerase PB1 [Influenza A virus (A/California/07/2009(H1N1))]	45	20	19.2	1.1
VERT7_DN341251_c0_g1_i1	228	YP_009352882	YP_009352882 polymerase subunit PB1 [Dhori thogotovirus]	44	25	23.1	0.074
VERT7_DN341285_c0_g1_i1	218	YP_145794	YP_145794 PB1 protein [Thogoto thogotovirus]	42.9	21	18.5	1.7
VERT7_DN329322_c0_g1_i1	274	YP_145794	YP_145794 PB1 protein [Thogoto thogotovirus]	34.5	29	16.9	6.3
VERT7_DN329312_c0_g1_i1	251	NP_056657	NP_056657 polymerase PB1 [Influenza B virus (B/Lee/1940)]	34.5	29	21.2	0.31
VERT7_DN329307_c0_g1_i1	266	YP_145794	YP_145794 PB1 protein [Thogoto thogotovirus]	29.3	41	25.4	0.017
VERT7_DN362072_c0_g1_i1	288	YP_145794	YP_145794 PB1 protein [Thogoto thogotovirus]	42.9	28	23.5	0.071
VERT7_DN301494_c0_g1_i1	479	YP_009110686	YP_009110686 polymerase basic 1 protein [Wellfleet Bay virus]	39.3	28	21.6	0.45
VERT7_DN321060_c0_g1_i1	328	YP_089653	YP_089653 polymerase 1 [Influenza C virus (C/Ann Arbor/1/50)]	29.4	51	20.4	0.69
VERT7_DN321094_c0_g1_i1	285	YP_009553280	YP_009553280 polymerase basic subunit 1 [Oz virus]	50	14	19.2	1.3
VERT7_DN344505_c0_g1_i1	211	YP_009449556	YP_009449556 polymerase PB1 [Influenza D virus (D/swine/Oklahoma/1334/2011)]	47.6	21	22.7	0.089
VERT7_DN344521_c0_g1_i1	423	YP_009118628	YP_009118628 polymerase PB1 [Influenza A virus (A/California/07/2009(H1N1))]	45.5	22	21.9	0.3
VERT7_DN344521_c0_g1_i1	423	YP_009118628	YP_009118628 polymerase PB1 [Influenza A virus (A/California/07/2009(H1N1))]	18.1	83	14.6	49
VERT7_DN344521_c0_g1_i1	423	YP_145804	YP_145804 putative PB1 protein [Salmon isavirus]	25.5	51	19.2	2
VERT7_DN344571_c0_g1_i1	239	NP_056657	NP_056657 polymerase PB1 [Influenza B virus (B/Lee/1940)]	35.5	31	20	0.65
VERT7_DN344599_c0_g1_i1	240	YP_009352882	YP_009352882 polymerase subunit PB1 [Dhori thogotovirus]	50	20	20.4	0.5
VERT7_DN324054_c0_g1_i1	300	YP_009352882	YP_009352882 polymerase subunit PB1 [Dhori thogotovirus]	61.1	18	23.1	0.097
VERT7_DN324054_c0_g1_i1	300	YP_009553280	YP_009553280 polymerase basic subunit 1 [Oz virus]	61.1	18	23.1	0.097
VERT7_DN324094_c0_g1_i1	243	YP_145804	YP_145804 putative PB1 protein [Salmon isavirus]	46.2	13	18.1	2.5
VERT7_DN333728_c0_g1_i1	204	YP_009110686	YP_009110686 polymerase basic 1 protein [Wellfleet Bay virus]	39.3	28	18.9	1.2
VERT7_DN333776_c0_g1_i1	248	YP_145794	YP_145794 PB1 protein [Thogoto thogotovirus]	42.9	28	20	0.67
VERT7_DN370993_c0_g1_i1	270	YP_145794	YP_145794 PB1 protein [Thogoto thogotovirus]	58.8	17	20	0.74
VERT7_DN370996_c0_g1_i1	260	YP_009352882	YP_009352882 polymerase subunit PB1 [Dhori thogotovirus]	66.7	12	21.6	0.24
VERT7_DN370904_c0_g1_i1	246	YP_009508043	YP_009508043 polymerase PB1 [Quaranfil quaranjavirus]	40.6	32	19.2	1.1
VERT7_DN343927_c0_g1_i1	434	YP_009110686	YP_009110686 polymerase basic 1 protein [Wellfleet Bay virus]	47.1	17	20	1.2
VERT7_DN343927_c0_g1_i1	434	YP_009665204	YP_009665204 polymerase PB1 [Johnston Atoll quaranjavirus]	57.1	14	19.2	2
VERT7_DN343903_c0_g1_i1	342	YP_145804	YP_145804 putative PB1 protein [Salmon isavirus]	43.5	23	21.2	0.42
VERT7_DN300145_c0_g1_i1	212	YP_009110686	YP_009110686 polymerase basic 1 protein [Wellfleet Bay virus]	38.5	26	24.3	0.03
VERT7_DN364133_c0_g1_i1	268	YP_009449556	YP_009449556 polymerase PB1 [Influenza D virus (D/swine/Oklahoma/1334/2011)]	35.3	34	23.1	0.086
VERT7_DN308971_c0_g1_i1	286	YP_009110686	YP_009110686 polymerase basic 1 protein [Wellfleet Bay virus]	77.8	9	16.9	6.6
VERT7_DN308991_c0_g1_i1	257	YP_009352882	YP_009352882 polymerase subunit PB1 [Dhori thogotovirus]	47.1	17	17.7	3.5
VERT7_DN308994_c0_g1_i1	416	YP_009246481_1	YP_009246481_1 hypothetical protein [Tilapia lake virus]	33.3	27	20.4	0.87
VERT7_DN308960_c0_g1_i1	395	NP_056657	NP_056657 polymerase PB1 [Influenza B virus (B/Lee/1940)]	50	18	19.2	1.8
VERT7_DN308990_c0_g1_i1	425	YP_009118628	YP_009118628 polymerase PB1 [Influenza A virus (A/California/07/2009(H1N1))]	35.5	31	21.2	0.52
VERT7_DN308990_c0_g1_i1	425	NP_056657	NP_056657 polymerase PB1 [Influenza B virus (B/Lee/1940)]	32.1	28	18.5	3.4
VERT7_DN308951_c0_g1_i1	275	NP_056657	NP_056657 polymerase PB1 [Influenza B virus (B/Lee/1940)]	34.5	29	20	0.75
VERT7_DN366201_c0_g1_i1	606	YP_009508043	YP_009508043 polymerase PB1 [Quaranfil quaranjavirus]	66.7	12	20.4	1.3
VERT7_DN366201_c0_g1_i1	606	YP_009110686	YP_009110686 polymerase basic 1 protein [Wellfleet Bay virus]	66.7	12	20.4	1.3
VERT7_DN366225_c0_g1_i1	305	YP_145804	YP_145804 putative PB1 protein [Salmon isavirus]	41.7	24	19.2	1.4
VERT7_DN344898_c0_g1_i1	298	YP_009118628	YP_009118628 polymerase PB1 [Influenza A virus (A/California/07/2009(H1N1))]	35.5	31	17.3	5.3
VERT7_DN344872_c0_g1_i1	245	YP_009449556	YP_009449556 polymerase PB1 [Influenza D virus (D/swine/Oklahoma/1334/2011)]	41.9	31	25	0.021
VERT7_DN367025_c0_g1_i1	238	YP_009246481_1	YP_009246481_1 hypothetical protein [Tilapia lake virus]	36.7	30	21.6	0.22
VERT7_DN357359_c0_g1_i1	212	YP_009665204	YP_009665204 polymerase PB1 [Johnston Atoll quaranjavirus]	63.6	11	16.9	4.9
VERT7_DN357303_c0_g1_i1	202	YP_009508043	YP_009508043 polymerase PB1 [Quaranfil quaranjavirus]	41.2	17	19.2	0.94
VERT7_DN380480_c0_g1_i1	262	YP_009110686	YP_009110686 polymerase basic 1 protein [Wellfleet Bay virus]	31.6	38	21.9	0.19
VERT7_DN356094_c0_g1_i1	373	YP_009665204	YP_009665204 polymerase PB1 [Johnston Atoll quaranjavirus]	47.4	19	18.9	2.3
VERT7_DN352885_c0_g1_i1	240	YP_009246481_1	YP_009246481_1 hypothetical protein [Tilapia lake virus]	31.2	32	18.9	1.5
VERT7_DN324603_c0_g1_i1	316	YP_145794	YP_145794 PB1 protein [Thogoto thogotovirus]	46.7	15	17.3	5.6
VERT7_DN324670_c0_g1_i1	212	NP_056657	NP_056657 polymerase PB1 [Influenza B virus (B/Lee/1940)]	36.7	30	21.6	0.2
VERT7_DN353719_c0_g1_i1	405	YP_009665204	YP_009665204 polymerase PB1 [Johnston Atoll quaranjavirus]	23.8	63	21.6	0.38
VERT7_DN353787_c0_g1_i1	1081	YP_009508043	YP_009508043 polymerase PB1 [Quaranfil quaranjavirus]	34.3	35	21.6	1
VERT7_DN353930_c0_g1_i1	398	NP_056657	NP_056657 polymerase PB1 [Influenza B virus (B/Lee/1940)]	41.7	12	16.9	9.2
VERT7_DN323137_c0_g1_i1	276	YP_145804	YP_145804 putative PB1 protein [Salmon isavirus]	50	18	18.1	2.9
VERT7_DN323142_c0_g1_i1	296	YP_009246481_1	YP_009246481_1 hypothetical protein [Tilapia lake virus]	58.8	17	22.7	0.12
VERT7_DN323105_c0_g1_i1	325	YP_009246481_1	YP_009246481_1 hypothetical protein [Tilapia lake virus]	53.8	13	17.7	4.4
VERT7_DN323124_c0_g1_i1	563	YP_009508043	YP_009508043 polymerase PB1 [Quaranfil quaranjavirus]	34.8	46	23.1	0.18
VERT7_DN323154_c0_g1_i1	262	YP_009665204	YP_009665204 polymerase PB1 [Johnston Atoll quaranjavirus]	58.3	12	21.2	0.32
VERT7_DN358131_c0_g1_i1	218	YP_009665204	YP_009665204 polymerase PB1 [Johnston Atoll quaranjavirus]	33.3	48	21.9	0.16
VERT7_DN358131_c0_g1_i1	218	YP_009508043	YP_009508043 polymerase PB1 [Quaranfil quaranjavirus]	35.3	34	19.6	0.77
VERT7_DN358188_c0_g1_i1	272	NP_056657	NP_056657 polymerase PB1 [Influenza B virus (B/Lee/1940)]	36.7	30	18.9	1.6
VERT7_DN366954_c0_g1_i1	350	YP_009110686	YP_009110686 polymerase basic 1 protein [Wellfleet Bay virus]	44.4	18	19.2	1.6
VERT7_DN366957_c0_g1_i1	291	YP_145794	YP_145794 PB1 protein [Thogoto thogotovirus]	40.7	27	17.7	4
VERT7_DN320695_c0_g1_i1	512	YP_009352882	YP_009352882 polymerase subunit PB1 [Dhori thogotovirus]	42.9	14	18.5	4.1
VERT7_DN320662_c0_g1_i1	263	YP_009508043	YP_009508043 polymerase PB1 [Quaranfil quaranjavirus]	52.9	17	23.5	0.065
VERT7_DN320662_c0_g1_i1	263	YP_009110686	YP_009110686 polymerase basic 1 protein [Wellfleet Bay virus]	52.9	17	23.1	0.084
VERT7_DN336967_c0_g1_i1	266	YP_145794	YP_145794 PB1 protein [Thogoto thogotovirus]	57.1	14	19.6	0.94
VERT7_DN321863_c0_g1_i1	205	YP_009110686	YP_009110686 polymerase basic 1 protein [Wellfleet Bay virus]	37.5	32	22.3	0.11
VERT7_DN321863_c0_g1_i1	205	YP_009508043	YP_009508043 polymerase PB1 [Quaranfil quaranjavirus]	35.5	31	20.4	0.43
VERT7_DN308567_c0_g1_i1	328	YP_009246481_1	YP_009246481_1 hypothetical protein [Tilapia lake virus]	40	20	17.3	5.8
VERT7_DN381990_c0_g1_i1	217	YP_009118628	YP_009118628 polymerase PB1 [Influenza A virus (A/California/07/2009(H1N1))]	30	30	16.9	5
VERT7_DN382405_c0_g1_i1	252	YP_089653	YP_089653 polymerase 1 [Influenza C virus (C/Ann Arbor/1/50)]	36	25	17.3	4.5
VERT7_DN382446_c0_g1_i1	222	YP_009110686	YP_009110686 polymerase basic 1 protein [Wellfleet Bay virus]	46.2	26	23.1	0.072
VERT7_DN367362_c0_g1_i1	623	YP_009246481_1	YP_009246481_1 hypothetical protein [Tilapia lake virus]	31	29	19.6	2.2
VERT7_DN332829_c0_g1_i1	217	YP_009352882	YP_009352882 polymerase subunit PB1 [Dhori thogotovirus]	43.5	23	20.4	0.45
VERT7_DN332884_c0_g1_i1	294	YP_009508043	YP_009508043 polymerase PB1 [Quaranfil quaranjavirus]	47.4	19	22.7	0.12
VERT7_DN341540_c0_g1_i1	228	YP_009118628	YP_009118628 polymerase PB1 [Influenza A virus (A/California/07/2009(H1N1))]	38.9	36	20.8	0.37
VERT7_DN341592_c0_g1_i1	207	YP_009246481_1	YP_009246481_1 hypothetical protein [Tilapia lake virus]	26.5	34	17.7	2.8
VERT7_DN341518_c0_g1_i1	207	YP_145794	YP_145794 PB1 protein [Thogoto thogotovirus]	64.3	14	17.3	3.7
VERT7_DN341586_c0_g1_i1	282	YP_009246481_1	YP_009246481_1 hypothetical protein [Tilapia lake virus]	42.9	28	18.5	2.2
VERT7_DN356148_c0_g1_i1	204	YP_009449556	YP_009449556 polymerase PB1 [Influenza D virus (D/swine/Oklahoma/1334/2011)]	43.8	16	18.1	2.1
VERT7_DN308294_c0_g1_i1	317	YP_009665204	YP_009665204 polymerase PB1 [Johnston Atoll quaranjavirus]	50	18	17.3	5.6
VERT7_DN308291_c0_g1_i1	365	YP_009118628	YP_009118628 polymerase PB1 [Influenza A virus (A/California/07/2009(H1N1))]	40	25	21.6	0.34
VERT7_DN364640_c0_g1_i1	477	YP_009110686	YP_009110686 polymerase basic 1 protein [Wellfleet Bay virus]	33.3	33	23.9	0.09
VERT7_DN379559_c0_g1_i1	209	YP_009246481_1	YP_009246481_1 hypothetical protein [Tilapia lake virus]	50	16	18.9	1.3
VERT7_DN379505_c0_g1_i1	214	YP_009118628	YP_009118628 polymerase PB1 [Influenza A virus (A/California/07/2009(H1N1))]	47.6	21	22.3	0.12
VERT7_DN379577_c0_g1_i1	251	NP_056657	NP_056657 polymerase PB1 [Influenza B virus (B/Lee/1940)]	41.2	17	20.4	0.52
VERT7_DN331169_c0_g1_i1	219	YP_009553280	YP_009553280 polymerase basic subunit 1 [Oz virus]	62.5	16	20	0.6
VERT7_DN331130_c0_g1_i1	246	YP_009110686	YP_009110686 polymerase basic 1 protein [Wellfleet Bay virus]	26.3	38	18.1	2.6
VERT7_DN350678_c0_g1_i1	230	YP_009118628	YP_009118628 polymerase PB1 [Influenza A virus (A/California/07/2009(H1N1))]	32.7	49	18.9	1.4
VERT7_DN350695_c0_g1_i1	348	YP_009508043	YP_009508043 polymerase PB1 [Quaranfil quaranjavirus]	57.1	14	17.3	6.2
VERT7_DN343158_c1_g1_i1	308	YP_145794	YP_145794 PB1 protein [Thogoto thogotovirus]	48.1	27	21.6	0.29
VERT7_DN343120_c0_g1_i1	567	NP_056657	NP_056657 polymerase PB1 [Influenza B virus (B/Lee/1940)]	50	22	20.8	0.91
VERT7_DN343130_c0_g1_i1	202	YP_009508043	YP_009508043 polymerase PB1 [Quaranfil quaranjavirus]	43.8	16	18.5	1.6
VERT7_DN343195_c0_g1_i1	216	YP_009665204	YP_009665204 polymerase PB1 [Johnston Atoll quaranjavirus]	50	18	19.2	1
VERT7_DN343195_c0_g1_i1	216	YP_009508043	YP_009508043 polymerase PB1 [Quaranfil quaranjavirus]	50	18	19.2	1
VERT7_DN343195_c0_g1_i1	216	YP_009110686	YP_009110686 polymerase basic 1 protein [Wellfleet Bay virus]	57.1	14	18.1	2.2
VERT7_DN301717_c0_g1_i1	292	YP_145794	YP_145794 PB1 protein [Thogoto thogotovirus]	23.1	52	20	0.8
VERT7_DN301717_c0_g1_i1	292	YP_009553280	YP_009553280 polymerase basic subunit 1 [Oz virus]	45.5	22	18.1	3
VERT7_DN354625_c0_g1_i1	217	YP_145804	YP_145804 putative PB1 protein [Salmon isavirus]	50	16	17.3	3.8
VERT7_DN354694_c0_g1_i1	272	NP_056657	NP_056657 polymerase PB1 [Influenza B virus (B/Lee/1940)]	32.4	34	18.5	2.2
VERT7_DN354647_c0_g1_i1	239	YP_009553280	YP_009553280 polymerase basic subunit 1 [Oz virus]	32.3	31	18.1	2.5
VERT7_DN354647_c0_g1_i1	239	YP_089653	YP_089653 polymerase 1 [Influenza C virus (C/Ann Arbor/1/50)]	46.7	15	16.5	7.2
VERT7_DN354621_c0_g1_i1	287	YP_009352882	YP_009352882 polymerase subunit PB1 [Dhori thogotovirus]	52.6	19	22.3	0.16
VERT7_DN354621_c0_g1_i1	287	YP_009553280	YP_009553280 polymerase basic subunit 1 [Oz virus]	52.6	19	22.3	0.16
VERT7_DN354657_c0_g1_i1	218	YP_009352882	YP_009352882 polymerase subunit PB1 [Dhori thogotovirus]	45.7	35	27.3	0.0037
VERT7_DN354684_c0_g1_i1	224	YP_009110686	YP_009110686 polymerase basic 1 protein [Wellfleet Bay virus]	38.5	26	18.1	2.3
VERT7_DN338658_c0_g1_i1	212	YP_009246481_1	YP_009246481_1 hypothetical protein [Tilapia lake virus]	60	15	26.6	0.0061
VERT7_DN303859_c0_g1_i1	232	YP_009665204	YP_009665204 polymerase PB1 [Johnston Atoll quaranjavirus]	47.1	17	21.2	0.28
VERT7_DN303801_c0_g1_i1	477	YP_145804	YP_145804 putative PB1 protein [Salmon isavirus]	63.6	11	19.2	2.2
VERT7_DN303830_c0_g1_i1	255	YP_009118628	YP_009118628 polymerase PB1 [Influenza A virus (A/California/07/2009(H1N1))]	40.7	27	20.4	0.53
VERT7_DN303862_c0_g1_i1	239	YP_009118628	YP_009118628 polymerase PB1 [Influenza A virus (A/California/07/2009(H1N1))]	40.5	37	24.3	0.034
VERT7_DN303896_c0_g1_i1	289	YP_009449556	YP_009449556 polymerase PB1 [Influenza D virus (D/swine/Oklahoma/1334/2011)]	47.8	23	21.9	0.21
VERT7_DN313652_c0_g1_i1	358	YP_009449556	YP_009449556 polymerase PB1 [Influenza D virus (D/swine/Oklahoma/1334/2011)]	34.6	26	17.3	6.3
VERT7_DN313663_c0_g1_i1	257	YP_145804	YP_145804 putative PB1 protein [Salmon isavirus]	58.3	12	18.1	2.7
VERT7_DN313614_c0_g1_i1	357	YP_009352882	YP_009352882 polymerase subunit PB1 [Dhori thogotovirus]	40.9	22	17.3	6.3
VERT7_DN313614_c0_g1_i1	357	YP_009553280	YP_009553280 polymerase basic subunit 1 [Oz virus]	40.9	22	17.3	6.3
VERT7_DN301948_c0_g1_i1	802	NP_056657	NP_056657 polymerase PB1 [Influenza B virus (B/Lee/1940)]	39.1	23	21.9	0.58
VERT7_DN301981_c0_g1_i1	341	YP_145794	YP_145794 PB1 protein [Thogoto thogotovirus]	34.6	26	20.8	0.54
VERT7_DN301981_c0_g1_i1	341	YP_009553280	YP_009553280 polymerase basic subunit 1 [Oz virus]	30.8	26	18.5	2.7
VERT7_DN301931_c0_g1_i1	229	YP_009110686	YP_009110686 polymerase basic 1 protein [Wellfleet Bay virus]	38.2	34	25	0.019
VERT7_DN301907_c0_g1_i1	203	YP_009508043	YP_009508043 polymerase PB1 [Quaranfil quaranjavirus]	30.8	26	17.7	2.7
VERT7_DN342182_c0_g1_i1	277	YP_009352882	YP_009352882 polymerase subunit PB1 [Dhori thogotovirus]	37.1	35	21.2	0.34
VERT7_DN373011_c0_g1_i1	245	YP_009352882	YP_009352882 polymerase subunit PB1 [Dhori thogotovirus]	43.8	16	18.9	1.5
VERT7_DN373011_c0_g1_i1	245	YP_009553280	YP_009553280 polymerase basic subunit 1 [Oz virus]	43.8	16	18.9	1.5
VERT7_DN373011_c0_g1_i1	245	YP_145794	YP_145794 PB1 protein [Thogoto thogotovirus]	33.3	21	18.5	1.9
VERT7_DN373040_c0_g1_i1	251	YP_009246481_1	YP_009246481_1 hypothetical protein [Tilapia lake virus]	52.9	17	21.9	0.18
VERT7_DN300889_c0_g1_i1	268	YP_009449556	YP_009449556 polymerase PB1 [Influenza D virus (D/swine/Oklahoma/1334/2011)]	39.3	28	21.2	0.33
VERT7_DN300857_c0_g1_i1	240	YP_009118628	YP_009118628 polymerase PB1 [Influenza A virus (A/California/07/2009(H1N1))]	53.8	13	21.6	0.23
VERT7_DN300881_c0_g1_i1	260	NP_056657	NP_056657 polymerase PB1 [Influenza B virus (B/Lee/1940)]	80	10	21.9	0.19
VERT7_DN371889_c0_g1_i1	306	YP_009352882	YP_009352882 polymerase subunit PB1 [Dhori thogotovirus]	47.1	17	18.5	2.4
VERT7_DN371859_c0_g1_i1	272	YP_009508043	YP_009508043 polymerase PB1 [Quaranfil quaranjavirus]	34.5	29	17.7	3.7
VERT7_DN357219_c0_g1_i1	269	YP_009118628	YP_009118628 polymerase PB1 [Influenza A virus (A/California/07/2009(H1N1))]	37.5	24	20	0.73
VERT7_DN357218_c0_g1_i1	315	YP_145804	YP_145804 putative PB1 protein [Salmon isavirus]	36.4	33	22.3	0.17
VERT7_DN376261_c0_g1_i1	243	YP_009508043	YP_009508043 polymerase PB1 [Quaranfil quaranjavirus]	50	18	17.3	4.3
VERT7_DN376262_c0_g1_i1	220	YP_009352882	YP_009352882 polymerase subunit PB1 [Dhori thogotovirus]	55.6	18	20.4	0.46
VERT7_DN376249_c0_g1_i1	223	YP_009665204	YP_009665204 polymerase PB1 [Johnston Atoll quaranjavirus]	47.1	17	19.2	1
VERT7_DN340631_c0_g1_i1	203	YP_145804	YP_145804 putative PB1 protein [Salmon isavirus]	40.9	22	19.6	0.72
VERT7_DN322265_c0_g1_i1	201	YP_009665204	YP_009665204 polymerase PB1 [Johnston Atoll quaranjavirus]	45.5	22	20.8	0.32
VERT7_DN322265_c0_g1_i1	201	YP_009508043	YP_009508043 polymerase PB1 [Quaranfil quaranjavirus]	45.5	22	20.8	0.32
VERT7_DN322208_c0_g1_i1	204	YP_009449556	YP_009449556 polymerase PB1 [Influenza D virus (D/swine/Oklahoma/1334/2011)]	58.3	12	21.9	0.15
VERT7_DN322238_c0_g1_i1	297	YP_145794	YP_145794 PB1 protein [Thogoto thogotovirus]	53.8	13	18.9	1.8
VERT7_DN341706_c0_g1_i1	202	YP_145794	YP_145794 PB1 protein [Thogoto thogotovirus]	37.9	29	20	0.55
VERT7_DN341774_c0_g1_i1	219	YP_009449556	YP_009449556 polymerase PB1 [Influenza D virus (D/swine/Oklahoma/1334/2011)]	63.6	11	17.7	3
VERT7_DN302030_c0_g1_i1	786	YP_009553280	YP_009553280 polymerase basic subunit 1 [Oz virus]	32.3	31	21.2	0.97
VERT7_DN302074_c0_g1_i1	241	YP_009110686	YP_009110686 polymerase basic 1 protein [Wellfleet Bay virus]	50	14	17.3	4.3
VERT7_DN302069_c0_g1_i1	379	YP_009246481_1	YP_009246481_1 hypothetical protein [Tilapia lake virus]	45.5	22	22.3	0.21
VERT7_DN369100_c0_g1_i1	416	YP_009553280	YP_009553280 polymerase basic subunit 1 [Oz virus]	28	50	17.3	7.3
VERT7_DN369100_c0_g1_i1	416	YP_009352882	YP_009352882 polymerase subunit PB1 [Dhori thogotovirus]	28	50	16.9	9.6
VERT7_DN369177_c0_g1_i1	291	YP_009553280	YP_009553280 polymerase basic subunit 1 [Oz virus]	31.2	32	17.3	5.2
VERT7_DN369174_c0_g1_i1	361	YP_009110686	YP_009110686 polymerase basic 1 protein [Wellfleet Bay virus]	43.8	16	19.6	1.3
VERT7_DN369171_c0_g1_i1	321	YP_145804	YP_145804 putative PB1 protein [Salmon isavirus]	35.6	45	22.7	0.14
VERT7_DN365853_c0_g1_i1	265	YP_009246481_1	YP_009246481_1 hypothetical protein [Tilapia lake virus]	32.4	34	19.6	0.94
VERT7_DN312562_c0_g1_i1	244	YP_145794	YP_145794 PB1 protein [Thogoto thogotovirus]	58.3	12	17.3	4.3
VERT7_DN312547_c0_g1_i1	204	YP_009508043	YP_009508043 polymerase PB1 [Quaranfil quaranjavirus]	60	15	21.6	0.19
VERT7_DN312506_c1_g1_i1	233	YP_009110686	YP_009110686 polymerase basic 1 protein [Wellfleet Bay virus]	33.3	30	18.1	2.4
VERT7_DN312512_c1_g1_i1	243	YP_009553280	YP_009553280 polymerase basic subunit 1 [Oz virus]	72.7	11	21.2	0.3
VERT7_DN374762_c0_g1_i1	252	NP_056657	NP_056657 polymerase PB1 [Influenza B virus (B/Lee/1940)]	47.8	23	26.6	0.0074
VERT7_DN374768_c0_g1_i1	215	YP_009449556	YP_009449556 polymerase PB1 [Influenza D virus (D/swine/Oklahoma/1334/2011)]	33.3	48	21.2	0.26
VERT7_DN374701_c0_g1_i1	294	YP_145804	YP_145804 putative PB1 protein [Salmon isavirus]	32.5	40	20.4	0.62
VERT7_DN352989_c0_g1_i1	375	YP_009110686	YP_009110686 polymerase basic 1 protein [Wellfleet Bay virus]	39.5	38	27.3	0.0064
VERT7_DN352942_c0_g1_i1	277	YP_145804	YP_145804 putative PB1 protein [Salmon isavirus]	33.3	24	21.9	0.2
VERT7_DN352953_c0_g1_i1	213	YP_009508043	YP_009508043 polymerase PB1 [Quaranfil quaranjavirus]	34.6	26	20	0.58
VERT7_DN342534_c0_g1_i1	657	YP_009110686	YP_009110686 polymerase basic 1 protein [Wellfleet Bay virus]	30	30	18.1	6.8
VERT7_DN342588_c0_g1_i1	457	YP_145794	YP_145794 PB1 protein [Thogoto thogotovirus]	37.5	32	21.2	0.56
VERT7_DN334647_c0_g1_i1	412	NP_056657	NP_056657 polymerase PB1 [Influenza B virus (B/Lee/1940)]	34.5	29	21.6	0.39
VERT7_DN334644_c0_g1_i1	244	YP_009352882	YP_009352882 polymerase subunit PB1 [Dhori thogotovirus]	43.5	23	23.9	0.046
VERT7_DN334619_c0_g1_i1	546	YP_009352882	YP_009352882 polymerase subunit PB1 [Dhori thogotovirus]	25.6	43	18.5	4.3
VERT7_DN343877_c0_g1_i1	408	YP_009110686	YP_009110686 polymerase basic 1 protein [Wellfleet Bay virus]	27.8	36	19.6	1.5
VERT7_DN378395_c0_g1_i1	206	YP_009110686	YP_009110686 polymerase basic 1 protein [Wellfleet Bay virus]	40	25	18.9	1.2
VERT7_DN378398_c0_g1_i1	210	YP_009110686	YP_009110686 polymerase basic 1 protein [Wellfleet Bay virus]	32.4	34	16.9	4.9
VERT7_DN358882_c0_g1_i1	219	NP_056657	NP_056657 polymerase PB1 [Influenza B virus (B/Lee/1940)]	33.3	51	20.4	0.46
VERT7_DN304427_c0_g1_i1	326	YP_009246481_1	YP_009246481_1 hypothetical protein [Tilapia lake virus]	56.2	16	22.3	0.18
VERT7_DN324561_c0_g1_i1	218	YP_145804	YP_145804 putative PB1 protein [Salmon isavirus]	56.2	16	20.4	0.45
VERT7_DN324594_c0_g1_i1	317	YP_145794	YP_145794 PB1 protein [Thogoto thogotovirus]	43.5	23	21.6	0.3
VERT7_DN324594_c0_g1_i1	317	YP_009352882	YP_009352882 polymerase subunit PB1 [Dhori thogotovirus]	43.5	23	21.2	0.39
VERT7_DN324594_c0_g1_i1	317	YP_009553280	YP_009553280 polymerase basic subunit 1 [Oz virus]	43.5	23	20.8	0.51
VERT7_DN324587_c0_g1_i1	327	YP_009352882	YP_009352882 polymerase subunit PB1 [Dhori thogotovirus]	42.9	21	20	0.9
VERT7_DN324563_c0_g1_i1	202	YP_009246481_1	YP_009246481_1 hypothetical protein [Tilapia lake virus]	76.9	13	23.1	0.065
VERT7_DN304001_c0_g1_i1	655	YP_009665204	YP_009665204 polymerase PB1 [Johnston Atoll quaranjavirus]	45	20	20	1.8
VERT7_DN362906_c0_g1_i1	220	YP_009352882	YP_009352882 polymerase subunit PB1 [Dhori thogotovirus]	64.3	14	19.2	1
VERT7_DN361952_c0_g1_i1	213	YP_009352882	YP_009352882 polymerase subunit PB1 [Dhori thogotovirus]	33.3	42	19.6	0.76
VERT7_DN361985_c0_g1_i1	261	YP_089653	YP_089653 polymerase 1 [Influenza C virus (C/Ann Arbor/1/50)]	50	18	18.5	2.1
VERT7_DN373742_c0_g1_i1	401	YP_009246481_1	YP_009246481_1 hypothetical protein [Tilapia lake virus]	42.3	26	22.3	0.22
VERT7_DN373747_c0_g1_i1	237	YP_009246481_1	YP_009246481_1 hypothetical protein [Tilapia lake virus]	28.6	35	18.9	1.4
VERT7_DN373791_c0_g1_i1	248	YP_009110686	YP_009110686 polymerase basic 1 protein [Wellfleet Bay virus]	36.4	22	17.3	4.4
VERT7_DN373701_c0_g1_i1	241	YP_009110686	YP_009110686 polymerase basic 1 protein [Wellfleet Bay virus]	36.4	33	23.5	0.059
VERT7_DN333041_c0_g1_i1	201	YP_145804	YP_145804 putative PB1 protein [Salmon isavirus]	37.1	35	21.2	0.25
VERT7_DN333003_c0_g1_i1	299	YP_009110686	YP_009110686 polymerase basic 1 protein [Wellfleet Bay virus]	46.7	15	17.3	5.3
VERT7_DN342774_c0_g1_i1	223	YP_009246481_1	YP_009246481_1 hypothetical protein [Tilapia lake virus]	57.1	14	16.5	6.7
VERT7_DN342729_c0_g1_i1	322	YP_009665204	YP_009665204 polymerase PB1 [Johnston Atoll quaranjavirus]	43.8	32	19.2	1.5
VERT7_DN342729_c0_g1_i1	322	YP_009508043	YP_009508043 polymerase PB1 [Quaranfil quaranjavirus]	41.7	36	18.5	2.6
VERT7_DN342729_c0_g1_i1	322	YP_009508043	YP_009508043 polymerase PB1 [Quaranfil quaranjavirus]	33.3	18	18.5	2.6
VERT7_DN342729_c0_g1_i1	322	YP_009110686	YP_009110686 polymerase basic 1 protein [Wellfleet Bay virus]	61.5	13	16.9	7.4
VERT7_DN342713_c0_g1_i1	270	YP_009110686	YP_009110686 polymerase basic 1 protein [Wellfleet Bay virus]	45.8	24	22.7	0.11
VERT7_DN342714_c0_g1_i1	267	YP_009246481_1	YP_009246481_1 hypothetical protein [Tilapia lake virus]	56.2	16	21.9	0.19
VERT7_DN300386_c0_g1_i1	211	NP_056657	NP_056657 polymerase PB1 [Influenza B virus (B/Lee/1940)]	36.4	33	19.6	0.75
VERT7_DN300332_c0_g1_i1	214	YP_089653	YP_089653 polymerase 1 [Influenza C virus (C/Ann Arbor/1/50)]	47.1	17	19.6	0.76
VERT7_DN348419_c0_g1_i1	516	YP_009508043	YP_009508043 polymerase PB1 [Quaranfil quaranjavirus]	38.5	13	18.1	5.4
VERT7_DN348449_c0_g1_i1	432	YP_009449556	YP_009449556 polymerase PB1 [Influenza D virus (D/swine/Oklahoma/1334/2011)]	36	25	18.9	2.6
VERT7_DN348466_c0_g1_i1	423	YP_145794	YP_145794 PB1 protein [Thogoto thogotovirus]	44.4	27	21.6	0.4
VERT7_DN348466_c0_g1_i1	423	YP_009352882	YP_009352882 polymerase subunit PB1 [Dhori thogotovirus]	39.3	28	20	1.2
VERT7_DN348491_c0_g1_i1	267	YP_009352882	YP_009352882 polymerase subunit PB1 [Dhori thogotovirus]	77.8	9	20.8	0.43
VERT7_DN351949_c0_g1_i1	472	YP_089653	YP_089653 polymerase 1 [Influenza C virus (C/Ann Arbor/1/50)]	40.9	22	19.2	2.2
VERT7_DN351971_c0_g1_i1	268	YP_009118628	YP_009118628 polymerase PB1 [Influenza A virus (A/California/07/2009(H1N1))]	39.3	28	21.9	0.19
VERT7_DN351991_c0_g1_i1	502	YP_009110686	YP_009110686 polymerase basic 1 protein [Wellfleet Bay virus]	32.1	28	17.7	6.8
VERT7_DN349840_c0_g1_i1	352	YP_009246481_1	YP_009246481_1 hypothetical protein [Tilapia lake virus]	38.5	39	21.9	0.25
VERT7_DN349819_c0_g1_i1	617	YP_009246481_1	YP_009246481_1 hypothetical protein [Tilapia lake virus]	32.4	34	22.3	0.34
VERT7_DN330033_c0_g1_i1	466	YP_145804	YP_145804 putative PB1 protein [Salmon isavirus]	50	20	19.2	2.2
VERT7_DN350330_c0_g1_i1	411	YP_009246481_1	YP_009246481_1 hypothetical protein [Tilapia lake virus]	53.3	15	20	1.1
VERT7_DN325659_c0_g1_i1	296	YP_009118628	YP_009118628 polymerase PB1 [Influenza A virus (A/California/07/2009(H1N1))]	61.1	18	22.3	0.16
VERT7_DN365115_c0_g1_i1	223	YP_009553280	YP_009553280 polymerase basic subunit 1 [Oz virus]	47.4	19	20	0.61
VERT7_DN365193_c0_g1_i1	372	YP_009553280	YP_009553280 polymerase basic subunit 1 [Oz virus]	37.5	24	23.1	0.12
VERT7_DN360410_c0_g1_i1	547	YP_009665204	YP_009665204 polymerase PB1 [Johnston Atoll quaranjavirus]	61.5	13	21.2	0.67
VERT7_DN332560_c0_g1_i1	221	YP_009665204	YP_009665204 polymerase PB1 [Johnston Atoll quaranjavirus]	34.6	26	21.2	0.27
VERT7_DN332560_c0_g1_i1	221	YP_009508043	YP_009508043 polymerase PB1 [Quaranfil quaranjavirus]	40	25	20.8	0.35
VERT7_DN353612_c0_g1_i1	264	NP_056657	NP_056657 polymerase PB1 [Influenza B virus (B/Lee/1940)]	28.6	28	17.7	3.6
VERT7_DN327244_c0_g1_i1	201	YP_009246481_1	YP_009246481_1 hypothetical protein [Tilapia lake virus]	40	15	16.5	6.1
VERT7_DN303266_c0_g1_i1	357	YP_009449556	YP_009449556 polymerase PB1 [Influenza D virus (D/swine/Oklahoma/1334/2011)]	36.4	33	23.1	0.12
VERT7_DN303245_c0_g1_i1	633	YP_009665204	YP_009665204 polymerase PB1 [Johnston Atoll quaranjavirus]	29.4	68	26.2	0.024
VERT7_DN304345_c0_g1_i1	333	NP_056657	NP_056657 polymerase PB1 [Influenza B virus (B/Lee/1940)]	34.5	29	24.3	0.048
VERT7_DN331446_c0_g1_i1	284	YP_009352882	YP_009352882 polymerase subunit PB1 [Dhori thogotovirus]	31.9	47	21.2	0.35
VERT7_DN331409_c0_g1_i1	213	YP_009352882	YP_009352882 polymerase subunit PB1 [Dhori thogotovirus]	50	16	20.4	0.45
VERT7_DN331410_c0_g1_i1	223	YP_009553280	YP_009553280 polymerase basic subunit 1 [Oz virus]	31.2	48	22.7	0.094
VERT7_DN315493_c0_g1_i1	215	YP_009246481_1	YP_009246481_1 hypothetical protein [Tilapia lake virus]	37.5	24	21.2	0.26
VERT7_DN315489_c0_g1_i1	376	YP_009449556	YP_009449556 polymerase PB1 [Influenza D virus (D/swine/Oklahoma/1334/2011)]	45.8	24	22.3	0.21
VERT7_DN315455_c0_g1_i1	358	YP_009118628	YP_009118628 polymerase PB1 [Influenza A virus (A/California/07/2009(H1N1))]	31.6	38	18.9	2.2
VERT7_DN315979_c0_g1_i1	379	YP_009449556	YP_009449556 polymerase PB1 [Influenza D virus (D/swine/Oklahoma/1334/2011)]	40	25	20.8	0.61
VERT7_DN315906_c0_g1_i1	307	YP_009110686	YP_009110686 polymerase basic 1 protein [Wellfleet Bay virus]	69.2	13	18.1	3.2
VERT7_DN315933_c0_g1_i1	289	YP_145794	YP_145794 PB1 protein [Thogoto thogotovirus]	70	10	17.3	5.1
VERT7_DN315983_c0_g1_i1	236	YP_009449556	YP_009449556 polymerase PB1 [Influenza D virus (D/swine/Oklahoma/1334/2011)]	42.9	14	17.3	4.2
VERT7_DN315948_c0_g1_i1	470	YP_009118628	YP_009118628 polymerase PB1 [Influenza A virus (A/California/07/2009(H1N1))]	38.5	26	20	1.3
VERT7_DN315948_c0_g1_i1	470	NP_056657	NP_056657 polymerase PB1 [Influenza B virus (B/Lee/1940)]	38.5	26	19.6	1.7
VERT7_DN302880_c0_g1_i1	315	YP_009665204	YP_009665204 polymerase PB1 [Johnston Atoll quaranjavirus]	46.2	13	18.1	3.3
VERT7_DN346697_c0_g1_i1	284	YP_009665204	YP_009665204 polymerase PB1 [Johnston Atoll quaranjavirus]	41.7	12	16.9	6.5
VERT7_DN346697_c0_g1_i1	284	YP_009508043	YP_009508043 polymerase PB1 [Quaranfil quaranjavirus]	41.7	12	16.9	6.5
VERT7_DN346650_c0_g1_i1	406	YP_009118628	YP_009118628 polymerase PB1 [Influenza A virus (A/California/07/2009(H1N1))]	44	25	26.6	0.012
VERT7_DN382299_c0_g1_i1	222	YP_009110686	YP_009110686 polymerase basic 1 protein [Wellfleet Bay virus]	32.5	40	21.2	0.27
VERT7_DN355742_c0_g1_i1	285	YP_089653	YP_089653 polymerase 1 [Influenza C virus (C/Ann Arbor/1/50)]	45.8	24	18.1	3
VERT7_DN377050_c0_g1_i1	230	YP_009449556	YP_009449556 polymerase PB1 [Influenza D virus (D/swine/Oklahoma/1334/2011)]	45	20	18.5	1.8
VERT7_DN377061_c0_g1_i1	260	YP_009553280	YP_009553280 polymerase basic subunit 1 [Oz virus]	56.2	16	18.9	1.6
VERT7_DN377059_c0_g1_i1	260	YP_009553280	YP_009553280 polymerase basic subunit 1 [Oz virus]	55.6	18	18.1	2.7
VERT7_DN377018_c0_g1_i1	266	YP_009118628	YP_009118628 polymerase PB1 [Influenza A virus (A/California/07/2009(H1N1))]	37.5	24	18.9	1.6
VERT7_DN330437_c0_g1_i1	209	YP_145794	YP_145794 PB1 protein [Thogoto thogotovirus]	32.1	28	18.1	2.2
VERT7_DN330491_c0_g1_i1	252	YP_009665204	YP_009665204 polymerase PB1 [Johnston Atoll quaranjavirus]	33.3	30	17.7	3.4
VERT7_DN330491_c0_g1_i1	252	YP_009110686	YP_009110686 polymerase basic 1 protein [Wellfleet Bay virus]	30	30	16.5	7.6
VERT7_DN330409_c0_g1_i1	459	YP_089653	YP_089653 polymerase 1 [Influenza C virus (C/Ann Arbor/1/50)]	40.9	22	18.5	3.7
VERT7_DN330409_c0_g1_i1	459	YP_089653	YP_089653 polymerase 1 [Influenza C virus (C/Ann Arbor/1/50)]	21.1	95	10.8	760
VERT7_DN346789_c0_g1_i1	631	YP_009665204	YP_009665204 polymerase PB1 [Johnston Atoll quaranjavirus]	40.7	27	21.2	0.77
VERT7_DN374386_c0_g1_i1	252	YP_089653	YP_089653 polymerase 1 [Influenza C virus (C/Ann Arbor/1/50)]	42.9	28	20	0.69
VERT7_DN378446_c0_g1_i1	270	YP_009508043	YP_009508043 polymerase PB1 [Quaranfil quaranjavirus]	43.8	16	20	0.74
VERT7_DN378471_c0_g1_i1	260	YP_009508043	YP_009508043 polymerase PB1 [Quaranfil quaranjavirus]	36.4	22	19.6	0.92
VERT7_DN351737_c0_g1_i1	257	YP_009110686	YP_009110686 polymerase basic 1 protein [Wellfleet Bay virus]	50	22	27.3	0.0044
VERT7_DN363240_c0_g1_i1	371	YP_089653	YP_089653 polymerase 1 [Influenza C virus (C/Ann Arbor/1/50)]	50	14	18.1	3.8
VERT7_DN363206_c0_g1_i1	216	YP_009553280	YP_009553280 polymerase basic subunit 1 [Oz virus]	36	25	16.9	5
VERT7_DN367438_c0_g1_i1	250	YP_009246481_1	YP_009246481_1 hypothetical protein [Tilapia lake virus]	42.9	21	18.1	2.6
VERT7_DN367453_c0_g1_i1	470	YP_009553280	YP_009553280 polymerase basic subunit 1 [Oz virus]	45.5	22	19.6	1.7
VERT7_DN367453_c0_g1_i1	470	YP_145794	YP_145794 PB1 protein [Thogoto thogotovirus]	40	25	18.9	2.9
VERT7_DN367447_c0_g1_i1	388	YP_009449556	YP_009449556 polymerase PB1 [Influenza D virus (D/swine/Oklahoma/1334/2011)]	37.5	24	19.2	1.8
VERT7_DN367447_c0_g1_i1	388	YP_009449556	YP_009449556 polymerase PB1 [Influenza D virus (D/swine/Oklahoma/1334/2011)]	50	8	15.8	20
VERT7_DN367403_c0_g1_i1	374	YP_009449556	YP_009449556 polymerase PB1 [Influenza D virus (D/swine/Oklahoma/1334/2011)]	34.6	26	20.8	0.6
VERT7_DN338822_c0_g1_i1	264	YP_009508043	YP_009508043 polymerase PB1 [Quaranfil quaranjavirus]	37.9	29	22.3	0.15
VERT7_DN331585_c0_g1_i1	546	YP_009118628	YP_009118628 polymerase PB1 [Influenza A virus (A/California/07/2009(H1N1))]	38.5	26	23.1	0.18
VERT7_DN331519_c0_g1_i1	233	NP_056657	NP_056657 polymerase PB1 [Influenza B virus (B/Lee/1940)]	41.2	17	20.4	0.48
VERT7_DN331580_c0_g1_i1	264	NP_056657	NP_056657 polymerase PB1 [Influenza B virus (B/Lee/1940)]	31.6	38	17.7	3.6
VERT7_DN331529_c0_g1_i1	326	YP_145794	YP_145794 PB1 protein [Thogoto thogotovirus]	35.7	28	23.5	0.08
VERT7_DN326571_c0_g1_i1	210	YP_009246481_1	YP_009246481_1 hypothetical protein [Tilapia lake virus]	47.4	19	17.3	3.7
VERT7_DN326538_c0_g1_i1	220	YP_009110686	YP_009110686 polymerase basic 1 protein [Wellfleet Bay virus]	50	18	18.5	1.7
VERT7_DN326538_c0_g1_i1	220	YP_009508043	YP_009508043 polymerase PB1 [Quaranfil quaranjavirus]	44.4	18	16.5	6.6
VERT7_DN324873_c0_g1_i1	228	YP_009246481_1	YP_009246481_1 hypothetical protein [Tilapia lake virus]	43.5	23	21.6	0.21
VERT7_DN324827_c0_g1_i1	356	YP_145794	YP_145794 PB1 protein [Thogoto thogotovirus]	34.5	29	20.4	0.74
VERT7_DN367978_c0_g1_i1	217	YP_009110686	YP_009110686 polymerase basic 1 protein [Wellfleet Bay virus]	35.3	17	18.1	2.2
VERT7_DN367970_c0_g1_i1	218	YP_145794	YP_145794 PB1 protein [Thogoto thogotovirus]	52.9	17	24.3	0.031
VERT7_DN367959_c0_g1_i1	217	YP_009110686	YP_009110686 polymerase basic 1 protein [Wellfleet Bay virus]	36.8	38	21.2	0.27
VERT7_DN321470_c0_g1_i1	252	YP_145804	YP_145804 putative PB1 protein [Salmon isavirus]	33.3	30	21.2	0.31
VERT7_DN339632_c0_g1_i1	321	YP_009449556	YP_009449556 polymerase PB1 [Influenza D virus (D/swine/Oklahoma/1334/2011)]	38.1	21	17.7	4.4
VERT7_DN339643_c0_g1_i1	343	YP_145804	YP_145804 putative PB1 protein [Salmon isavirus]	36.4	33	18.9	2.1
VERT7_DN339687_c0_g1_i1	252	YP_009118628	YP_009118628 polymerase PB1 [Influenza A virus (A/California/07/2009(H1N1))]	43.8	16	18.5	2
VERT7_DN305510_c0_g1_i1	203	YP_145794	YP_145794 PB1 protein [Thogoto thogotovirus]	56.2	16	18.1	2.1
VERT7_DN305523_c0_g1_i1	265	YP_009449556	YP_009449556 polymerase PB1 [Influenza D virus (D/swine/Oklahoma/1334/2011)]	42.9	21	16.9	6.1
VERT7_DN305523_c0_g1_i1	265	YP_009449556	YP_009449556 polymerase PB1 [Influenza D virus (D/swine/Oklahoma/1334/2011)]	62.5	8	15	23
VERT7_DN328128_c0_g1_i1	360	YP_009352882	YP_009352882 polymerase subunit PB1 [Dhori thogotovirus]	25.8	31	22.3	0.2
VERT7_DN339531_c0_g1_i1	221	YP_145794	YP_145794 PB1 protein [Thogoto thogotovirus]	50	20	19.6	0.78
VERT7_DN339578_c0_g1_i1	212	YP_009246481_1	YP_009246481_1 hypothetical protein [Tilapia lake virus]	46.7	15	16.2	8.3
VERT7_DN341677_c0_g1_i1	213	YP_145794	YP_145794 PB1 protein [Thogoto thogotovirus]	43.8	16	20.4	0.45
VERT7_DN341683_c0_g1_i1	221	NP_056657	NP_056657 polymerase PB1 [Influenza B virus (B/Lee/1940)]	43.8	16	18.1	2.3
VERT7_DN309899_c0_g1_i1	242	YP_009352882	YP_009352882 polymerase subunit PB1 [Dhori thogotovirus]	25.6	39	19.2	1.1
VERT7_DN309899_c0_g2_i1	244	YP_009352882	YP_009352882 polymerase subunit PB1 [Dhori thogotovirus]	30	30	18.1	2.5
VERT7_DN309808_c0_g1_i1	555	YP_009449556	YP_009449556 polymerase PB1 [Influenza D virus (D/swine/Oklahoma/1334/2011)]	47.4	19	20	1.5
VERT7_DN309825_c0_g1_i1	349	YP_089653	YP_089653 polymerase 1 [Influenza C virus (C/Ann Arbor/1/50)]	43.8	16	19.2	1.6
VERT7_DN328947_c0_g1_i1	394	YP_009246481_1	YP_009246481_1 hypothetical protein [Tilapia lake virus]	28.2	39	18.5	3.1
VERT7_DN328996_c0_g1_i1	254	YP_089653	YP_089653 polymerase 1 [Influenza C virus (C/Ann Arbor/1/50)]	40.9	22	18.5	2
VERT7_DN328997_c0_g1_i1	280	YP_009352882	YP_009352882 polymerase subunit PB1 [Dhori thogotovirus]	37.9	29	22.3	0.15
VERT7_DN374977_c0_g1_i1	320	YP_009118628	YP_009118628 polymerase PB1 [Influenza A virus (A/California/07/2009(H1N1))]	50	20	21.6	0.3
VERT7_DN374942_c0_g1_i1	217	NP_056657	NP_056657 polymerase PB1 [Influenza B virus (B/Lee/1940)]	61.5	13	16.9	5
VERT7_DN374902_c0_g1_i1	244	YP_145794	YP_145794 PB1 protein [Thogoto thogotovirus]	25	44	17.7	3.3
VERT7_DN327314_c0_g1_i1	210	YP_009665204	YP_009665204 polymerase PB1 [Johnston Atoll quaranjavirus]	63.6	11	16.2	8.3
VERT7_DN327335_c0_g1_i1	272	YP_009553280	YP_009553280 polymerase basic subunit 1 [Oz virus]	46.2	26	18.1	2.8
VERT7_DN327335_c0_g1_i1	272	YP_009352882	YP_009352882 polymerase subunit PB1 [Dhori thogotovirus]	42.3	26	16.9	6.3
VERT7_DN301591_c0_g1_i1	239	YP_089653	YP_089653 polymerase 1 [Influenza C virus (C/Ann Arbor/1/50)]	57.1	14	16.9	5.5
VERT7_DN301578_c0_g1_i1	342	YP_089653	YP_089653 polymerase 1 [Influenza C virus (C/Ann Arbor/1/50)]	34.4	32	21.2	0.42
VERT7_DN332753_c0_g1_i1	219	YP_009352882	YP_009352882 polymerase subunit PB1 [Dhori thogotovirus]	34.6	26	25	0.019
VERT7_DN332779_c0_g1_i1	242	YP_009553280	YP_009553280 polymerase basic subunit 1 [Oz virus]	38.1	21	18.9	1.5
VERT7_DN375993_c0_g1_i1	384	YP_009449556	YP_009449556 polymerase PB1 [Influenza D virus (D/swine/Oklahoma/1334/2011)]	70.6	17	28.1	0.0039
VERT7_DN334896_c0_g1_i1	268	YP_009553280	YP_009553280 polymerase basic subunit 1 [Oz virus]	37	27	21.9	0.19
VERT7_DN327055_c0_g1_i1	297	YP_009449556	YP_009449556 polymerase PB1 [Influenza D virus (D/swine/Oklahoma/1334/2011)]	37.5	24	21.9	0.21
VERT7_DN327036_c0_g1_i1	207	YP_009449556	YP_009449556 polymerase PB1 [Influenza D virus (D/swine/Oklahoma/1334/2011)]	53.3	15	20.8	0.33
VERT7_DN334273_c0_g1_i1	209	YP_009508043	YP_009508043 polymerase PB1 [Quaranfil quaranjavirus]	31.2	32	25.4	0.013
VERT7_DN302709_c0_g1_i1	201	YP_009553280	YP_009553280 polymerase basic subunit 1 [Oz virus]	39.1	23	20	0.55
VERT7_DN302727_c0_g1_i1	201	YP_009665204	YP_009665204 polymerase PB1 [Johnston Atoll quaranjavirus]	53.3	15	22.3	0.11
VERT7_DN302727_c0_g1_i1	201	YP_009508043	YP_009508043 polymerase PB1 [Quaranfil quaranjavirus]	53.3	15	22.3	0.11
VERT7_DN381457_c0_g1_i1	229	YP_009110686	YP_009110686 polymerase basic 1 protein [Wellfleet Bay virus]	38.7	31	26.6	0.0067
VERT7_DN381486_c0_g1_i1	259	YP_009508043	YP_009508043 polymerase PB1 [Quaranfil quaranjavirus]	39.3	28	19.6	0.92
VERT7_DN381447_c0_g1_i1	253	YP_089653	YP_089653 polymerase 1 [Influenza C virus (C/Ann Arbor/1/50)]	35.1	37	21.6	0.24
VERT7_DN317727_c0_g1_i1	203	YP_009449556	YP_009449556 polymerase PB1 [Influenza D virus (D/swine/Oklahoma/1334/2011)]	45	20	23.5	0.05
VERT7_DN372463_c0_g1_i1	226	YP_009553280	YP_009553280 polymerase basic subunit 1 [Oz virus]	60	15	21.6	0.21
VERT7_DN314919_c0_g1_i1	276	YP_089653	YP_089653 polymerase 1 [Influenza C virus (C/Ann Arbor/1/50)]	40.9	22	19.6	0.99
VERT7_DN381648_c0_g1_i1	203	YP_009508043	YP_009508043 polymerase PB1 [Quaranfil quaranjavirus]	47.6	21	26.2	0.0077
VERT7_DN381648_c0_g1_i1	203	YP_009665204	YP_009665204 polymerase PB1 [Johnston Atoll quaranjavirus]	52.4	21	25.4	0.013
VERT7_DN381617_c0_g1_i1	261	YP_009118628	YP_009118628 polymerase PB1 [Influenza A virus (A/California/07/2009(H1N1))]	47.4	19	18.1	2.7
VERT7_DN381617_c0_g1_i1	261	YP_009118628	YP_009118628 polymerase PB1 [Influenza A virus (A/California/07/2009(H1N1))]	50	8	16.5	7.9
VERT7_DN381617_c0_g1_i1	261	NP_056657	NP_056657 polymerase PB1 [Influenza B virus (B/Lee/1940)]	47.4	19	18.1	2.7
VERT7_DN381617_c0_g1_i1	261	NP_056657	NP_056657 polymerase PB1 [Influenza B virus (B/Lee/1940)]	100	4	15.8	13
VERT7_DN381611_c0_g1_i1	287	NP_056657	NP_056657 polymerase PB1 [Influenza B virus (B/Lee/1940)]	72.7	11	21.6	0.27
VERT7_DN366516_c0_g1_i1	422	YP_009508043	YP_009508043 polymerase PB1 [Quaranfil quaranjavirus]	47.4	19	17.3	7.5
VERT7_DN366593_c0_g1_i1	265	YP_009352882	YP_009352882 polymerase subunit PB1 [Dhori thogotovirus]	52.2	23	22.3	0.15
VERT7_DN353103_c0_g1_i1	354	YP_089653	YP_089653 polymerase 1 [Influenza C virus (C/Ann Arbor/1/50)]	32.3	31	20.8	0.57
VERT7_DN368620_c0_g1_i1	241	YP_009352882	YP_009352882 polymerase subunit PB1 [Dhori thogotovirus]	42.9	21	18.5	1.9
VERT7_DN368667_c0_g1_i1	351	YP_009449556	YP_009449556 polymerase PB1 [Influenza D virus (D/swine/Oklahoma/1334/2011)]	41.7	24	18.9	2.1
VERT7_DN368606_c0_g1_i1	396	YP_009246481_1	YP_009246481_1 hypothetical protein [Tilapia lake virus]	50	18	18.1	4.1
VERT7_DN302642_c0_g1_i1	443	YP_089653	YP_089653 polymerase 1 [Influenza C virus (C/Ann Arbor/1/50)]	28.9	38	17.7	6
VERT7_DN350142_c0_g1_i1	965	YP_009246481_1	YP_009246481_1 hypothetical protein [Tilapia lake virus]	23.8	101	21.6	0.91
VERT7_DN350162_c0_g1_i1	233	YP_009352882	YP_009352882 polymerase subunit PB1 [Dhori thogotovirus]	22.5	40	18.1	2.4
VERT7_DN316284_c0_g1_i1	298	YP_009352882	YP_009352882 polymerase subunit PB1 [Dhori thogotovirus]	28.9	38	21.6	0.28
VERT7_DN316284_c0_g1_i1	298	YP_009553280	YP_009553280 polymerase basic subunit 1 [Oz virus]	40	25	21.2	0.36
VERT7_DN316284_c0_g1_i1	298	YP_145794	YP_145794 PB1 protein [Thogoto thogotovirus]	37.9	29	21.2	0.36
VERT7_DN316254_c0_g1_i1	264	NP_056657	NP_056657 polymerase PB1 [Influenza B virus (B/Lee/1940)]	40	25	21.6	0.25
VERT7_DN370176_c0_g1_i1	550	NP_056657	NP_056657 polymerase PB1 [Influenza B virus (B/Lee/1940)]	32	50	26.6	0.016
VERT7_DN318720_c0_g1_i1	295	YP_145804	YP_145804 putative PB1 protein [Salmon isavirus]	40.9	22	19.2	1.4
VERT7_DN371238_c0_g1_i1	396	YP_009508043	YP_009508043 polymerase PB1 [Quaranfil quaranjavirus]	38.5	26	20.4	0.83
VERT7_DN371299_c0_g1_i1	376	YP_009665204	YP_009665204 polymerase PB1 [Johnston Atoll quaranjavirus]	45.8	24	21.6	0.35
VERT7_DN371299_c0_g1_i1	376	YP_009508043	YP_009508043 polymerase PB1 [Quaranfil quaranjavirus]	44	25	21.6	0.35
VERT7_DN371257_c0_g1_i1	227	YP_009508043	YP_009508043 polymerase PB1 [Quaranfil quaranjavirus]	57.1	14	20	0.62
VERT7_DN371217_c0_g1_i1	273	YP_009449556	YP_009449556 polymerase PB1 [Influenza D virus (D/swine/Oklahoma/1334/2011)]	36.7	30	21.6	0.26
VERT7_DN371217_c0_g1_i1	273	YP_089653	YP_089653 polymerase 1 [Influenza C virus (C/Ann Arbor/1/50)]	39.3	28	20	0.75
VERT7_DN371225_c0_g1_i1	258	YP_145804	YP_145804 putative PB1 protein [Salmon isavirus]	34.5	29	17.7	3.5
VERT7_DN304894_c0_g1_i1	419	YP_009665204	YP_009665204 polymerase PB1 [Johnston Atoll quaranjavirus]	31.7	41	25.8	0.021
VERT7_DN304894_c0_g1_i1	419	YP_009508043	YP_009508043 polymerase PB1 [Quaranfil quaranjavirus]	36.7	30	25.4	0.027
VERT7_DN317056_c0_g1_i1	291	NP_056657	NP_056657 polymerase PB1 [Influenza B virus (B/Lee/1940)]	37	27	17.3	5.2
VERT7_DN317007_c0_g1_i1	327	YP_009553280	YP_009553280 polymerase basic subunit 1 [Oz virus]	32.3	31	20	0.9
VERT7_DN317092_c0_g1_i1	201	YP_009508043	YP_009508043 polymerase PB1 [Quaranfil quaranjavirus]	47.6	21	23.1	0.065
VERT7_DN303960_c0_g1_i1	388	NP_056657	NP_056657 polymerase PB1 [Influenza B virus (B/Lee/1940)]	43.5	23	19.6	1.4
VERT7_DN379269_c0_g1_i1	259	YP_009352882	YP_009352882 polymerase subunit PB1 [Dhori thogotovirus]	36.4	33	21.9	0.19
VERT7_DN379215_c0_g1_i1	256	YP_009665204	YP_009665204 polymerase PB1 [Johnston Atoll quaranjavirus]	47.4	19	18.1	2.7
VERT7_DN379238_c0_g1_i1	312	YP_009110686	YP_009110686 polymerase basic 1 protein [Wellfleet Bay virus]	42.9	21	19.6	1.1
VERT7_DN349199_c0_g1_i1	206	YP_009553280	YP_009553280 polymerase basic subunit 1 [Oz virus]	26.9	26	20	0.56
VERT7_DN349117_c0_g1_i1	420	YP_009246481_1	YP_009246481_1 hypothetical protein [Tilapia lake virus]	55.6	18	29.3	0.0019
VERT7_DN349117_c0_g1_i1	420	YP_009665204	YP_009665204 polymerase PB1 [Johnston Atoll quaranjavirus]	53.8	13	17.7	5.7
VERT7_DN349117_c0_g1_i1	420	YP_009508043	YP_009508043 polymerase PB1 [Quaranfil quaranjavirus]	53.8	13	17.7	5.7
VERT7_DN349153_c0_g1_i1	1175	YP_145794	YP_145794 PB1 protein [Thogoto thogotovirus]	66.7	12	22.7	0.5
VERT7_DN324278_c0_g1_i1	578	YP_009665204	YP_009665204 polymerase PB1 [Johnston Atoll quaranjavirus]	25.4	67	21.6	0.54
VERT7_DN324225_c0_g1_i1	220	YP_145794	YP_145794 PB1 protein [Thogoto thogotovirus]	52.9	17	21.2	0.27
VERT7_DN324243_c0_g1_i1	204	YP_145794	YP_145794 PB1 protein [Thogoto thogotovirus]	50	18	18.1	2.1
VERT7_DN324288_c0_g1_i1	208	YP_009352882	YP_009352882 polymerase subunit PB1 [Dhori thogotovirus]	28.6	35	27.3	0.0035
VERT7_DN324200_c0_g1_i1	380	NP_056657	NP_056657 polymerase PB1 [Influenza B virus (B/Lee/1940)]	39.3	28	22.3	0.21
VERT7_DN376028_c0_g1_i1	314	YP_009118628	YP_009118628 polymerase PB1 [Influenza A virus (A/California/07/2009(H1N1))]	39.1	23	18.5	2.5
VERT7_DN376814_c0_g1_i1	219	YP_009508043	YP_009508043 polymerase PB1 [Quaranfil quaranjavirus]	72.7	11	17.7	3
VERT7_DN376814_c0_g1_i1	219	YP_009665204	YP_009665204 polymerase PB1 [Johnston Atoll quaranjavirus]	72.7	11	17.3	3.9
VERT7_DN376854_c0_g1_i1	252	YP_009246481_1	YP_009246481_1 hypothetical protein [Tilapia lake virus]	70	10	18.1	2.6
VERT7_DN376818_c0_g1_i1	214	YP_009553280	YP_009553280 polymerase basic subunit 1 [Oz virus]	36.7	30	20	0.58
VERT7_DN373895_c0_g1_i1	250	YP_009246481_1	YP_009246481_1 hypothetical protein [Tilapia lake virus]	33.3	54	18.5	2
VERT7_DN369904_c0_g1_i1	208	NP_056657	NP_056657 polymerase PB1 [Influenza B virus (B/Lee/1940)]	29.4	34	17.7	2.8
VERT7_DN369913_c0_g1_i1	228	YP_089653	YP_089653 polymerase 1 [Influenza C virus (C/Ann Arbor/1/50)]	30.6	36	18.9	1.4
VERT7_DN320129_c0_g1_i1	280	YP_009118628	YP_009118628 polymerase PB1 [Influenza A virus (A/California/07/2009(H1N1))]	64.3	14	20	0.76
VERT7_DN320121_c0_g1_i1	238	YP_145804	YP_145804 putative PB1 protein [Salmon isavirus]	50	16	17.3	4.2
VERT7_DN320175_c0_g1_i1	228	YP_009110686	YP_009110686 polymerase basic 1 protein [Wellfleet Bay virus]	31.2	32	16.9	5.3
VERT7_DN320156_c0_g1_i1	425	YP_009553280	YP_009553280 polymerase basic subunit 1 [Oz virus]	23.8	42	18.5	3.4
VERT7_DN320110_c0_g1_i1	415	YP_009553280	YP_009553280 polymerase basic subunit 1 [Oz virus]	57.1	14	19.6	1.5
VERT7_DN320103_c0_g1_i1	229	YP_009352882	YP_009352882 polymerase subunit PB1 [Dhori thogotovirus]	60	15	23.1	0.074
VERT7_DN373532_c0_g1_i1	218	YP_009110686	YP_009110686 polymerase basic 1 protein [Wellfleet Bay virus]	60	15	19.2	1
VERT7_DN373549_c0_g1_i1	204	YP_145794	YP_145794 PB1 protein [Thogoto thogotovirus]	61.5	13	17.7	2.8
VERT7_DN365007_c0_g1_i1	292	NP_056657	NP_056657 polymerase PB1 [Influenza B virus (B/Lee/1940)]	36.8	19	16.5	8.8
VERT7_DN365092_c0_g1_i1	204	NP_056657	NP_056657 polymerase PB1 [Influenza B virus (B/Lee/1940)]	47.6	21	21.2	0.25
VERT7_DN365089_c0_g1_i1	274	NP_056657	NP_056657 polymerase PB1 [Influenza B virus (B/Lee/1940)]	42.3	26	18.1	2.8
VERT7_DN325282_c0_g1_i1	226	NP_056657	NP_056657 polymerase PB1 [Influenza B virus (B/Lee/1940)]	33.3	24	18.5	1.8
VERT7_DN340759_c0_g1_i1	279	YP_009449556	YP_009449556 polymerase PB1 [Influenza D virus (D/swine/Oklahoma/1334/2011)]	39.3	28	20	0.76
VERT7_DN340767_c0_g1_i1	260	YP_009449556	YP_009449556 polymerase PB1 [Influenza D virus (D/swine/Oklahoma/1334/2011)]	40.9	22	18.9	1.6
VERT7_DN325057_c0_g1_i1	247	YP_009553280	YP_009553280 polymerase basic subunit 1 [Oz virus]	50	26	16.9	5.7
VERT7_DN325022_c0_g1_i1	388	YP_089653	YP_089653 polymerase 1 [Influenza C virus (C/Ann Arbor/1/50)]	36	25	19.6	1.4
VERT7_DN336230_c0_g1_i1	291	YP_145794	YP_145794 PB1 protein [Thogoto thogotovirus]	33.3	27	18.9	1.8
VERT7_DN311185_c0_g1_i1	455	YP_009352882	YP_009352882 polymerase subunit PB1 [Dhori thogotovirus]	46.7	15	18.1	4.7
VERT7_DN311190_c0_g1_i1	203	YP_009449556	YP_009449556 polymerase PB1 [Influenza D virus (D/swine/Oklahoma/1334/2011)]	35.7	14	20	0.55
VERT7_DN311121_c0_g1_i1	486	YP_009118628	YP_009118628 polymerase PB1 [Influenza A virus (A/California/07/2009(H1N1))]	40.7	27	21.6	0.46
VERT7_DN355570_c0_g1_i1	265	YP_145794	YP_145794 PB1 protein [Thogoto thogotovirus]	40	25	22.7	0.11
VERT7_DN355544_c0_g1_i1	254	YP_009553280	YP_009553280 polymerase basic subunit 1 [Oz virus]	38.5	26	18.5	2
VERT7_DN325414_c0_g1_i1	324	YP_145794	YP_145794 PB1 protein [Thogoto thogotovirus]	33.3	18	17.7	4.4
VERT7_DN325478_c0_g1_i1	365	YP_009246481_1	YP_009246481_1 hypothetical protein [Tilapia lake virus]	26.5	49	18.5	2.9
VERT7_DN325480_c0_g1_i1	339	YP_009508043	YP_009508043 polymerase PB1 [Quaranfil quaranjavirus]	37.9	29	20.8	0.54
VERT7_DN325464_c0_g1_i1	289	YP_009553280	YP_009553280 polymerase basic subunit 1 [Oz virus]	34.8	23	17.7	3.9
VERT7_DN325463_c0_g1_i1	221	YP_009665204	YP_009665204 polymerase PB1 [Johnston Atoll quaranjavirus]	52	25	22.3	0.12
VERT7_DN337280_c0_g1_i1	336	YP_009508043	YP_009508043 polymerase PB1 [Quaranfil quaranjavirus]	35	20	18.1	3.5
VERT7_DN310143_c0_g1_i1	204	YP_145794	YP_145794 PB1 protein [Thogoto thogotovirus]	39.1	23	18.9	1.2
VERT7_DN310137_c0_g1_i1	702	YP_089653	YP_089653 polymerase 1 [Influenza C virus (C/Ann Arbor/1/50)]	32.3	31	17.7	9.5
VERT7_DN310169_c0_g1_i1	257	NP_056657	NP_056657 polymerase PB1 [Influenza B virus (B/Lee/1940)]	39.1	23	21.9	0.18
VERT7_DN317895_c0_g1_i1	217	YP_009665204	YP_009665204 polymerase PB1 [Johnston Atoll quaranjavirus]	39.1	23	16.9	5
VERT7_DN317832_c0_g1_i1	285	YP_145804	YP_145804 putative PB1 protein [Salmon isavirus]	40	25	19.2	1.3
VERT7_DN371550_c0_g1_i1	347	YP_145804	YP_145804 putative PB1 protein [Salmon isavirus]	38.1	21	17.7	4.7
VERT7_DN371528_c0_g1_i1	383	YP_009553280	YP_009553280 polymerase basic subunit 1 [Oz virus]	45.5	22	25	0.032
VERT7_DN380782_c0_g1_i1	245	YP_009553280	YP_009553280 polymerase basic subunit 1 [Oz virus]	37.5	16	17.7	3.3
VERT7_DN380749_c0_g1_i1	279	YP_009553280	YP_009553280 polymerase basic subunit 1 [Oz virus]	34.4	32	16.9	6.5
VERT7_DN380758_c0_g1_i1	214	YP_009508043	YP_009508043 polymerase PB1 [Quaranfil quaranjavirus]	50	12	20	0.58
VERT7_DN380750_c0_g1_i1	210	YP_009508043	YP_009508043 polymerase PB1 [Quaranfil quaranjavirus]	45.5	33	22.3	0.12
VERT7_DN345047_c0_g1_i1	335	YP_009246481_1	YP_009246481_1 hypothetical protein [Tilapia lake virus]	40	25	18.9	2
VERT7_DN345064_c0_g1_i1	361	YP_009110686	YP_009110686 polymerase basic 1 protein [Wellfleet Bay virus]	37.1	35	22.7	0.15
VERT7_DN360775_c0_g1_i1	488	YP_009449556	YP_009449556 polymerase PB1 [Influenza D virus (D/swine/Oklahoma/1334/2011)]	57.1	14	18.9	3
VERT7_DN360759_c0_g1_i1	597	YP_009508043	YP_009508043 polymerase PB1 [Quaranfil quaranjavirus]	56.2	16	21.6	0.56
VERT7_DN349492_c0_g1_i1	281	YP_009110686	YP_009110686 polymerase basic 1 protein [Wellfleet Bay virus]	41.5	41	21.6	0.26
VERT7_DN316590_c0_g1_i1	556	YP_009508043	YP_009508043 polymerase PB1 [Quaranfil quaranjavirus]	41.7	24	20.4	1.2
VERT7_DN316573_c0_g1_i1	388	YP_009246481_1	YP_009246481_1 hypothetical protein [Tilapia lake virus]	52.2	23	25.4	0.025
VERT7_DN364736_c0_g1_i1	462	YP_089653	YP_089653 polymerase 1 [Influenza C virus (C/Ann Arbor/1/50)]	50	16	18.9	2.8
VERT7_DN322152_c0_g1_i1	285	YP_009118628	YP_009118628 polymerase PB1 [Influenza A virus (A/California/07/2009(H1N1))]	50	16	18.9	1.7
VERT7_DN322196_c0_g1_i1	257	YP_009118628	YP_009118628 polymerase PB1 [Influenza A virus (A/California/07/2009(H1N1))]	40	30	23.5	0.063
VERT7_DN370497_c0_g1_i1	225	YP_009553280	YP_009553280 polymerase basic subunit 1 [Oz virus]	32.3	62	21.9	0.16
VERT7_DN370497_c0_g1_i1	225	YP_009352882	YP_009352882 polymerase subunit PB1 [Dhori thogotovirus]	32.3	62	20.8	0.36
VERT7_DN369222_c0_g1_i1	479	YP_009553280	YP_009553280 polymerase basic subunit 1 [Oz virus]	52.6	19	23.9	0.09
VERT7_DN335559_c0_g1_i1	325	YP_009665204	YP_009665204 polymerase PB1 [Johnston Atoll quaranjavirus]	43.5	23	21.2	0.4
VERT7_DN335559_c0_g1_i1	325	YP_009508043	YP_009508043 polymerase PB1 [Quaranfil quaranjavirus]	43.5	23	20.8	0.52
VERT7_DN335559_c0_g1_i1	325	YP_009110686	YP_009110686 polymerase basic 1 protein [Wellfleet Bay virus]	29	31	16.5	9.8
VERT7_DN324924_c0_g1_i1	311	YP_009118628	YP_009118628 polymerase PB1 [Influenza A virus (A/California/07/2009(H1N1))]	45.5	22	22.3	0.17
VERT7_DN332480_c0_g1_i1	264	YP_009246481_1	YP_009246481_1 hypothetical protein [Tilapia lake virus]	37.5	24	23.5	0.065
VERT7_DN357735_c0_g1_i1	326	YP_089653	YP_089653 polymerase 1 [Influenza C virus (C/Ann Arbor/1/50)]	40.7	27	22.7	0.14
VERT7_DN357735_c0_g1_i1	326	YP_009449556	YP_009449556 polymerase PB1 [Influenza D virus (D/swine/Oklahoma/1334/2011)]	40.7	27	22.7	0.14
VERT7_DN354857_c0_g1_i1	256	YP_009449556	YP_009449556 polymerase PB1 [Influenza D virus (D/swine/Oklahoma/1334/2011)]	44.8	29	22.7	0.11
VERT7_DN354857_c0_g1_i1	256	YP_009449556	YP_009449556 polymerase PB1 [Influenza D virus (D/swine/Oklahoma/1334/2011)]	26.1	23	16.5	7.7
VERT7_DN354867_c0_g1_i1	657	YP_009553280	YP_009553280 polymerase basic subunit 1 [Oz virus]	40	20	19.2	3.1
VERT7_DN345714_c0_g1_i1	208	NP_056657	NP_056657 polymerase PB1 [Influenza B virus (B/Lee/1940)]	27.3	44	29.3	0.00093
VERT7_DN309122_c0_g1_i1	259	YP_009508043	YP_009508043 polymerase PB1 [Quaranfil quaranjavirus]	70	10	20	0.71
VERT7_DN309145_c0_g1_i1	520	YP_009110686	YP_009110686 polymerase basic 1 protein [Wellfleet Bay virus]	40	40	22.3	0.29
VERT7_DN309160_c0_g1_i1	422	YP_009352882	YP_009352882 polymerase subunit PB1 [Dhori thogotovirus]	42.9	21	22.7	0.18
VERT7_DN341996_c0_g1_i1	244	NP_056657	NP_056657 polymerase PB1 [Influenza B virus (B/Lee/1940)]	46.2	13	20	0.67
VERT7_DN368807_c0_g1_i1	343	YP_009246481_1	YP_009246481_1 hypothetical protein [Tilapia lake virus]	43.8	16	18.5	2.7
VERT7_DN368828_c0_g1_i1	238	YP_089653	YP_089653 polymerase 1 [Influenza C virus (C/Ann Arbor/1/50)]	62.5	16	27.3	0.0041
VERT7_DN368828_c0_g1_i1	238	YP_009449556	YP_009449556 polymerase PB1 [Influenza D virus (D/swine/Oklahoma/1334/2011)]	62.5	16	27.3	0.0041
VERT7_DN368828_c0_g1_i1	238	YP_009110686	YP_009110686 polymerase basic 1 protein [Wellfleet Bay virus]	40	20	21.6	0.22
VERT7_DN345466_c0_g1_i1	1173	YP_009110686	YP_009110686 polymerase basic 1 protein [Wellfleet Bay virus]	29.4	34	25	0.1
VERT7_DN349278_c0_g1_i1	328	NP_056657	NP_056657 polymerase PB1 [Influenza B virus (B/Lee/1940)]	29.3	58	19.2	1.5
VERT7_DN349278_c0_g1_i1	328	NP_056657	NP_056657 polymerase PB1 [Influenza B virus (B/Lee/1940)]	33.3	24	15	29
VERT7_DN310606_c0_g1_i1	220	YP_009246481_1	YP_009246481_1 hypothetical protein [Tilapia lake virus]	40	25	20.4	0.46
VERT7_DN310645_c0_g1_i1	244	YP_009665204	YP_009665204 polymerase PB1 [Johnston Atoll quaranjavirus]	58.8	17	19.2	1.1
VERT7_DN358512_c0_g1_i1	230	NP_056657	NP_056657 polymerase PB1 [Influenza B virus (B/Lee/1940)]	50	18	16.2	9
VERT7_DN358572_c0_g1_i1	259	YP_009449556	YP_009449556 polymerase PB1 [Influenza D virus (D/swine/Oklahoma/1334/2011)]	42.9	14	16.5	7.8
VERT7_DN321784_c0_g1_i1	271	YP_009553280	YP_009553280 polymerase basic subunit 1 [Oz virus]	40	15	17.7	3.7
VERT7_DN359088_c0_g1_i1	300	YP_009553280	YP_009553280 polymerase basic subunit 1 [Oz virus]	58.8	17	24.3	0.044
VERT7_DN359018_c0_g1_i1	269	YP_009449556	YP_009449556 polymerase PB1 [Influenza D virus (D/swine/Oklahoma/1334/2011)]	58.8	17	18.5	2.1
VERT7_DN359051_c0_g1_i1	279	YP_009508043	YP_009508043 polymerase PB1 [Quaranfil quaranjavirus]	41.2	17	16.9	6.5
VERT7_DN359051_c0_g1_i1	279	YP_009508043	YP_009508043 polymerase PB1 [Quaranfil quaranjavirus]	42.9	14	15.4	19
VERT7_DN359093_c0_g1_i1	327	YP_145804	YP_145804 putative PB1 protein [Salmon isavirus]	39.4	33	18.5	2.6
VERT7_DN304500_c0_g1_i1	298	YP_009118628	YP_009118628 polymerase PB1 [Influenza A virus (A/California/07/2009(H1N1))]	31	29	16.9	6.9
VERT7_DN304562_c0_g1_i1	484	YP_009118628	YP_009118628 polymerase PB1 [Influenza A virus (A/California/07/2009(H1N1))]	57.1	14	18.1	5
VERT7_DN304554_c0_g1_i1	250	YP_009246481_1	YP_009246481_1 hypothetical protein [Tilapia lake virus]	46.7	15	17.3	4.4
VERT7_DN314558_c0_g1_i1	251	YP_009110686	YP_009110686 polymerase basic 1 protein [Wellfleet Bay virus]	66.7	12	18.5	2
VERT7_DN332979_c0_g1_i1	312	YP_145794	YP_145794 PB1 protein [Thogoto thogotovirus]	50	20	26.2	0.012
VERT7_DN332979_c0_g1_i1	312	YP_009553280	YP_009553280 polymerase basic subunit 1 [Oz virus]	45	20	24.3	0.045
VERT7_DN332951_c0_g1_i1	268	YP_089653	YP_089653 polymerase 1 [Influenza C virus (C/Ann Arbor/1/50)]	41.7	24	18.1	2.8
VERT7_DN348112_c0_g1_i1	523	YP_089653	YP_089653 polymerase 1 [Influenza C virus (C/Ann Arbor/1/50)]	60	15	20.8	0.84
VERT7_DN348111_c0_g1_i1	1017	YP_145804	YP_145804 putative PB1 protein [Salmon isavirus]	38.5	26	21.9	0.73
VERT7_DN348100_c0_g1_i1	306	YP_089653	YP_089653 polymerase 1 [Influenza C virus (C/Ann Arbor/1/50)]	29.8	57	25.8	0.015
VERT7_DN348100_c0_g1_i1	306	YP_009449556	YP_009449556 polymerase PB1 [Influenza D virus (D/swine/Oklahoma/1334/2011)]	35.5	31	23.1	0.099
VERT7_DN348180_c0_g1_i1	269	YP_009246481_1	YP_009246481_1 hypothetical protein [Tilapia lake virus]	57.1	14	17.3	4.7
VERT7_DN363644_c0_g1_i1	232	YP_145804	YP_145804 putative PB1 protein [Salmon isavirus]	47.1	17	19.6	0.83
VERT7_DN363684_c0_g1_i1	278	YP_009352882	YP_009352882 polymerase subunit PB1 [Dhori thogotovirus]	54.5	11	17.3	4.9
VERT7_DN327144_c0_g1_i1	229	NP_056657	NP_056657 polymerase PB1 [Influenza B virus (B/Lee/1940)]	50	16	16.2	9
VERT7_DN327186_c0_g1_i1	353	YP_009118628	YP_009118628 polymerase PB1 [Influenza A virus (A/California/07/2009(H1N1))]	45.5	22	24.6	0.039
VERT7_DN335190_c0_g1_i1	267	YP_009118628	YP_009118628 polymerase PB1 [Influenza A virus (A/California/07/2009(H1N1))]	37.9	29	18.5	2.1
VERT7_DN335175_c0_g1_i1	201	YP_009553280	YP_009553280 polymerase basic subunit 1 [Oz virus]	50	14	19.6	0.72
VERT7_DN320073_c0_g1_i1	270	YP_009246481_1	YP_009246481_1 hypothetical protein [Tilapia lake virus]	50	16	19.6	0.97
VERT7_DN320049_c0_g1_i1	483	YP_009246481_1	YP_009246481_1 hypothetical protein [Tilapia lake virus]	53.3	15	18.1	5
VERT7_DN349360_c0_g1_i1	204	YP_009118628	YP_009118628 polymerase PB1 [Influenza A virus (A/California/07/2009(H1N1))]	47.1	17	20.8	0.33
VERT7_DN349322_c0_g1_i1	216	YP_009508043	YP_009508043 polymerase PB1 [Quaranfil quaranjavirus]	39	41	22.3	0.12
VERT7_DN349322_c0_g1_i1	216	YP_009110686	YP_009110686 polymerase basic 1 protein [Wellfleet Bay virus]	35.5	31	22.3	0.12
VERT7_DN349322_c0_g1_i1	216	YP_009665204	YP_009665204 polymerase PB1 [Johnston Atoll quaranjavirus]	35.7	42	21.2	0.27
VERT7_DN326000_c0_g1_i1	212	YP_145804	YP_145804 putative PB1 protein [Salmon isavirus]	32.2	59	27.7	0.0028
VERT7_DN326066_c0_g1_i1	403	YP_145804	YP_145804 putative PB1 protein [Salmon isavirus]	39.5	38	24.6	0.045
VERT7_DN345830_c0_g1_i1	209	YP_009246481_1	YP_009246481_1 hypothetical protein [Tilapia lake virus]	43.8	16	17.3	3.7
VERT7_DN350942_c0_g1_i1	668	YP_145804	YP_145804 putative PB1 protein [Salmon isavirus]	32.4	37	18.5	5.3
VERT7_DN319620_c0_g1_i1	325	YP_009553280	YP_009553280 polymerase basic subunit 1 [Oz virus]	62.5	16	19.6	1.2
VERT7_DN319643_c0_g1_i1	231	YP_009665204	YP_009665204 polymerase PB1 [Johnston Atoll quaranjavirus]	41.7	24	23.1	0.075
VERT7_DN301342_c0_g1_i1	310	YP_009449556	YP_009449556 polymerase PB1 [Influenza D virus (D/swine/Oklahoma/1334/2011)]	53.3	15	20.4	0.65
VERT7_DN301338_c0_g1_i1	1346	YP_009665204	YP_009665204 polymerase PB1 [Johnston Atoll quaranjavirus]	33.3	36	19.2	6.3
VERT7_DN301338_c0_g1_i1	1346	YP_009508043	YP_009508043 polymerase PB1 [Quaranfil quaranjavirus]	45	20	18.9	8.2
VERT7_DN305905_c1_g1_i1	209	YP_009110686	YP_009110686 polymerase basic 1 protein [Wellfleet Bay virus]	45.8	24	22.7	0.087
VERT7_DN305976_c0_g1_i1	279	YP_009665204	YP_009665204 polymerase PB1 [Johnston Atoll quaranjavirus]	75	12	20.4	0.58
VERT7_DN305976_c0_g2_i1	279	YP_009665204	YP_009665204 polymerase PB1 [Johnston Atoll quaranjavirus]	75	12	20.4	0.58
VERT7_DN305933_c0_g1_i1	230	YP_145804	YP_145804 putative PB1 protein [Salmon isavirus]	44.8	29	25.8	0.011
VERT7_DN305978_c0_g1_i1	238	NP_056657	NP_056657 polymerase PB1 [Influenza B virus (B/Lee/1940)]	38.5	13	16.5	7.2
VERT7_DN370724_c0_g1_i1	212	YP_089653	YP_089653 polymerase 1 [Influenza C virus (C/Ann Arbor/1/50)]	50	14	16.5	6.4
VERT7_DN370762_c0_g1_i1	552	YP_009110686	YP_009110686 polymerase basic 1 protein [Wellfleet Bay virus]	50	16	18.5	4.4
VERT7_DN307385_c0_g1_i1	877	YP_009665204	YP_009665204 polymerase PB1 [Johnston Atoll quaranjavirus]	36	25	22.7	0.37
VERT7_DN307328_c0_g1_i1	275	YP_009246481_1	YP_009246481_1 hypothetical protein [Tilapia lake virus]	52.6	19	24.3	0.04
VERT7_DN351383_c0_g1_i1	306	YP_009246481_1	YP_009246481_1 hypothetical protein [Tilapia lake virus]	41.4	29	21.2	0.38
VERT7_DN311255_c0_g1_i1	203	YP_009352882	YP_009352882 polymerase subunit PB1 [Dhori thogotovirus]	61.5	13	17.7	2.7
VERT7_DN341163_c0_g1_i1	251	YP_009665204	YP_009665204 polymerase PB1 [Johnston Atoll quaranjavirus]	42.9	28	19.6	0.89
VERT7_DN322972_c0_g1_i1	377	YP_009508043	YP_009508043 polymerase PB1 [Quaranfil quaranjavirus]	39.1	23	17.7	5.1
VERT7_DN344369_c0_g1_i1	302	YP_145804	YP_145804 putative PB1 protein [Salmon isavirus]	35.7	42	22.3	0.17
VERT7_DN344383_c0_g1_i1	277	YP_009665204	YP_009665204 polymerase PB1 [Johnston Atoll quaranjavirus]	53.3	15	17.3	4.9
VERT7_DN318940_c0_g1_i1	282	YP_009110686	YP_009110686 polymerase basic 1 protein [Wellfleet Bay virus]	46.7	15	18.9	1.7
VERT7_DN318936_c0_g1_i1	616	YP_009352882	YP_009352882 polymerase subunit PB1 [Dhori thogotovirus]	42.9	14	18.9	3.8
VERT7_DN327541_c0_g1_i1	214	YP_009449556	YP_009449556 polymerase PB1 [Influenza D virus (D/swine/Oklahoma/1334/2011)]	72.7	11	18.9	1.3
VERT7_DN365923_c0_g1_i1	205	YP_009508043	YP_009508043 polymerase PB1 [Quaranfil quaranjavirus]	32.3	31	19.6	0.73
VERT7_DN365933_c0_g1_i1	207	YP_009449556	YP_009449556 polymerase PB1 [Influenza D virus (D/swine/Oklahoma/1334/2011)]	40	25	18.5	1.6
VERT7_DN365948_c0_g1_i1	239	YP_009553280	YP_009553280 polymerase basic subunit 1 [Oz virus]	47.6	21	21.2	0.29
VERT7_DN330542_c0_g1_i1	223	YP_009449556	YP_009449556 polymerase PB1 [Influenza D virus (D/swine/Oklahoma/1334/2011)]	45.8	24	20	0.61
VERT7_DN337766_c0_g1_i1	212	YP_009352882	YP_009352882 polymerase subunit PB1 [Dhori thogotovirus]	34.5	29	21.6	0.2
VERT7_DN337713_c0_g1_i1	346	YP_145794	YP_145794 PB1 protein [Thogoto thogotovirus]	40.9	22	20.4	0.72
VERT7_DN337713_c0_g1_i1	346	YP_145804	YP_145804 putative PB1 protein [Salmon isavirus]	32.3	31	18.5	2.7
VERT7_DN344608_c0_g1_i1	511	NP_056657	NP_056657 polymerase PB1 [Influenza B virus (B/Lee/1940)]	26	50	22.7	0.22
VERT7_DN313756_c0_g1_i1	548	NP_056657	NP_056657 polymerase PB1 [Influenza B virus (B/Lee/1940)]	33.3	30	23.5	0.14
VERT7_DN313716_c0_g1_i1	215	YP_009110686	YP_009110686 polymerase basic 1 protein [Wellfleet Bay virus]	57.1	14	16.5	6.4
VERT7_DN313744_c0_g1_i1	302	YP_009118628	YP_009118628 polymerase PB1 [Influenza A virus (A/California/07/2009(H1N1))]	43.3	30	19.2	1.4
VERT7_DN313711_c0_g1_i1	213	YP_145804	YP_145804 putative PB1 protein [Salmon isavirus]	47.8	23	17.7	2.9
VERT7_DN378266_c0_g1_i1	218	YP_145804	YP_145804 putative PB1 protein [Salmon isavirus]	52.9	17	21.6	0.2
VERT7_DN378272_c0_g1_i1	277	YP_089653	YP_089653 polymerase 1 [Influenza C virus (C/Ann Arbor/1/50)]	50	14	19.2	1.3
VERT7_DN378272_c0_g1_i1	277	YP_009449556	YP_009449556 polymerase PB1 [Influenza D virus (D/swine/Oklahoma/1334/2011)]	42.9	14	18.1	2.9
VERT7_DN323096_c0_g1_i1	223	YP_145804	YP_145804 putative PB1 protein [Salmon isavirus]	45.5	22	20.8	0.36
VERT7_DN323075_c0_g1_i1	249	YP_009352882	YP_009352882 polymerase subunit PB1 [Dhori thogotovirus]	50	20	16.9	5.8
VERT7_DN339758_c0_g1_i1	213	YP_009110686	YP_009110686 polymerase basic 1 protein [Wellfleet Bay virus]	33.3	42	23.1	0.069
VERT7_DN368467_c0_g1_i1	208	YP_009110686	YP_009110686 polymerase basic 1 protein [Wellfleet Bay virus]	46.7	15	20.4	0.43
VERT7_DN368460_c0_g1_i1	368	YP_009110686	YP_009110686 polymerase basic 1 protein [Wellfleet Bay virus]	45	20	23.5	0.091
VERT7_DN323284_c0_g1_i1	210	YP_009553280	YP_009553280 polymerase basic subunit 1 [Oz virus]	36	25	18.1	2.2
VERT7_DN330297_c0_g1_i1	267	YP_145804	YP_145804 putative PB1 protein [Salmon isavirus]	32.4	37	16.5	8.1
VERT7_DN330224_c0_g1_i1	291	YP_145804	YP_145804 putative PB1 protein [Salmon isavirus]	57.1	14	18.5	2.3
VERT7_DN330274_c0_g1_i1	238	YP_009118628	YP_009118628 polymerase PB1 [Influenza A virus (A/California/07/2009(H1N1))]	50	22	21.2	0.29
VERT7_DN330220_c0_g1_i1	254	YP_009246481_1	YP_009246481_1 hypothetical protein [Tilapia lake virus]	32.1	28	21.9	0.18
VERT7_DN330229_c0_g1_i1	258	YP_009508043	YP_009508043 polymerase PB1 [Quaranfil quaranjavirus]	53.3	15	21.6	0.24
VERT7_DN346326_c0_g1_i1	560	YP_009246481_1	YP_009246481_1 hypothetical protein [Tilapia lake virus]	47.8	23	20.4	1.2
VERT7_DN362250_c0_g1_i1	286	YP_089653	YP_089653 polymerase 1 [Influenza C virus (C/Ann Arbor/1/50)]	50	20	21.6	0.27
VERT7_DN362261_c0_g1_i1	327	YP_145804	YP_145804 putative PB1 protein [Salmon isavirus]	37	27	21.2	0.4
VERT7_DN362261_c0_g1_i1	327	YP_089653	YP_089653 polymerase 1 [Influenza C virus (C/Ann Arbor/1/50)]	66.7	12	18.5	2.6
VERT7_DN364517_c0_g1_i1	231	YP_009118628	YP_009118628 polymerase PB1 [Influenza A virus (A/California/07/2009(H1N1))]	43.8	16	17.3	4.1
VERT7_DN304651_c0_g1_i1	207	YP_009110686	YP_009110686 polymerase basic 1 protein [Wellfleet Bay virus]	29.2	48	20.8	0.33
VERT7_DN304678_c0_g1_i1	253	YP_009118628	YP_009118628 polymerase PB1 [Influenza A virus (A/California/07/2009(H1N1))]	38.5	26	18.5	2
VERT7_DN378531_c0_g1_i1	202	YP_009110686	YP_009110686 polymerase basic 1 protein [Wellfleet Bay virus]	40.6	32	21.6	0.19
VERT7_DN378549_c0_g1_i1	349	YP_145794	YP_145794 PB1 protein [Thogoto thogotovirus]	23.1	39	18.5	2.8
VERT7_DN378587_c0_g1_i1	370	YP_009508043	YP_009508043 polymerase PB1 [Quaranfil quaranjavirus]	75	12	19.6	1.3
VERT7_DN378530_c0_g1_i1	221	YP_009508043	YP_009508043 polymerase PB1 [Quaranfil quaranjavirus]	39.1	23	21.2	0.27
VERT7_DN378546_c0_g1_i1	203	NP_056657	NP_056657 polymerase PB1 [Influenza B virus (B/Lee/1940)]	39.1	23	23.5	0.05
VERT7_DN303010_c0_g1_i1	212	YP_009665204	YP_009665204 polymerase PB1 [Johnston Atoll quaranjavirus]	56.2	16	18.5	1.7
VERT7_DN306712_c0_g1_i1	327	YP_009352882	YP_009352882 polymerase subunit PB1 [Dhori thogotovirus]	50	20	23.9	0.062
VERT7_DN306700_c0_g1_i1	1123	YP_009665204	YP_009665204 polymerase PB1 [Johnston Atoll quaranjavirus]	52.6	19	21.2	1.4
VERT7_DN306733_c0_g1_i1	254	YP_009508043	YP_009508043 polymerase PB1 [Quaranfil quaranjavirus]	39.1	23	17.7	3.4
VERT7_DN314175_c0_g1_i1	281	YP_145794	YP_145794 PB1 protein [Thogoto thogotovirus]	41.2	17	17.3	5
VERT7_DN314172_c0_g1_i1	294	YP_009553280	YP_009553280 polymerase basic subunit 1 [Oz virus]	47.4	19	20	0.8
VERT7_DN314116_c0_g1_i1	237	YP_009246481_1	YP_009246481_1 hypothetical protein [Tilapia lake virus]	28.6	63	19.2	1.1
VERT7_DN336044_c0_g1_i1	248	YP_009110686	YP_009110686 polymerase basic 1 protein [Wellfleet Bay virus]	41.2	34	18.9	1.5
VERT7_DN336044_c0_g1_i1	248	YP_009665204	YP_009665204 polymerase PB1 [Johnston Atoll quaranjavirus]	43.5	23	18.5	2
VERT7_DN336044_c0_g1_i1	248	YP_009508043	YP_009508043 polymerase PB1 [Quaranfil quaranjavirus]	47.8	23	18.1	2.6
VERT7_DN336361_c0_g1_i1	257	YP_009508043	YP_009508043 polymerase PB1 [Quaranfil quaranjavirus]	41.2	17	17.7	3.5
VERT7_DN336375_c0_g1_i1	282	YP_145794	YP_145794 PB1 protein [Thogoto thogotovirus]	37.5	24	21.6	0.27
VERT7_DN336383_c0_g1_i1	207	NP_056657	NP_056657 polymerase PB1 [Influenza B virus (B/Lee/1940)]	37	27	18.9	1.3
VERT7_DN312423_c0_g1_i1	278	YP_009508043	YP_009508043 polymerase PB1 [Quaranfil quaranjavirus]	52.4	21	27.7	0.0036
VERT7_DN312482_c0_g1_i1	292	YP_145794	YP_145794 PB1 protein [Thogoto thogotovirus]	45	20	20.4	0.61
VERT7_DN312430_c0_g1_i1	496	YP_145804	YP_145804 putative PB1 protein [Salmon isavirus]	37.5	24	19.6	1.8
VERT7_DN312430_c0_g1_i1	496	YP_145794	YP_145794 PB1 protein [Thogoto thogotovirus]	45.5	22	18.5	3.9
VERT7_DN312450_c0_g1_i1	303	YP_009110686	YP_009110686 polymerase basic 1 protein [Wellfleet Bay virus]	29.6	54	17.7	4.1
VERT7_DN312476_c0_g1_i1	267	YP_009352882	YP_009352882 polymerase subunit PB1 [Dhori thogotovirus]	53.8	13	17.7	3.6
VERT7_DN377748_c0_g1_i1	268	YP_145804	YP_145804 putative PB1 protein [Salmon isavirus]	64.3	14	21.9	0.19
VERT7_DN328639_c0_g1_i1	221	YP_145804	YP_145804 putative PB1 protein [Salmon isavirus]	37.5	24	18.1	2.3
VERT7_DN328660_c0_g1_i1	404	YP_009118628	YP_009118628 polymerase PB1 [Influenza A virus (A/California/07/2009(H1N1))]	28.6	28	18.1	4.2
VERT7_DN372224_c0_g1_i1	244	YP_009118628	YP_009118628 polymerase PB1 [Influenza A virus (A/California/07/2009(H1N1))]	37.5	24	19.6	0.87
VERT7_DN300505_c0_g1_i1	268	YP_009110686	YP_009110686 polymerase basic 1 protein [Wellfleet Bay virus]	34.5	29	20	0.73
VERT7_DN335614_c0_g1_i1	218	YP_009118628	YP_009118628 polymerase PB1 [Influenza A virus (A/California/07/2009(H1N1))]	40.9	22	23.1	0.07
VERT7_DN368706_c0_g1_i1	216	YP_009118628	YP_009118628 polymerase PB1 [Influenza A virus (A/California/07/2009(H1N1))]	32.7	55	23.1	0.07
VERT7_DN355690_c0_g1_i1	619	YP_145804	YP_145804 putative PB1 protein [Salmon isavirus]	40	25	20.4	1.3
VERT7_DN355601_c0_g1_i1	251	YP_145804	YP_145804 putative PB1 protein [Salmon isavirus]	27.3	66	21.9	0.18
VERT7_DN315760_c0_g1_i1	306	YP_009246481_1	YP_009246481_1 hypothetical protein [Tilapia lake virus]	72.7	11	21.9	0.22
VERT7_DN311906_c0_g1_i1	723	YP_145804	YP_145804 putative PB1 protein [Salmon isavirus]	25	64	21.6	0.68
VERT7_DN334587_c0_g1_i1	254	YP_009110686	YP_009110686 polymerase basic 1 protein [Wellfleet Bay virus]	45	20	18.1	2.6
VERT7_DN328371_c0_g1_i1	294	YP_009246481_1	YP_009246481_1 hypothetical protein [Tilapia lake virus]	34.4	32	25.8	0.015
VERT7_DN320574_c0_g1_i1	243	YP_009553280	YP_009553280 polymerase basic subunit 1 [Oz virus]	42.1	19	16.9	5.6
VERT7_DN320568_c0_g1_i1	407	YP_009352882	YP_009352882 polymerase subunit PB1 [Dhori thogotovirus]	42.1	19	17.3	7.2
VERT7_DN320591_c0_g1_i1	350	YP_009246481_1	YP_009246481_1 hypothetical protein [Tilapia lake virus]	47.8	23	21.6	0.33
VERT7_DN320555_c0_g1_i1	224	YP_089653	YP_089653 polymerase 1 [Influenza C virus (C/Ann Arbor/1/50)]	40	25	18.9	1.4
VERT7_DN326178_c0_g1_i1	292	YP_009110686	YP_009110686 polymerase basic 1 protein [Wellfleet Bay virus]	47.4	19	19.6	1
VERT7_DN326172_c0_g1_i1	297	YP_009118628	YP_009118628 polymerase PB1 [Influenza A virus (A/California/07/2009(H1N1))]	26.9	26	18.1	3.1
VERT7_DN326172_c0_g1_i1	297	YP_009118628	YP_009118628 polymerase PB1 [Influenza A virus (A/California/07/2009(H1N1))]	32	25	17.3	5.3
VERT7_DN326102_c0_g1_i1	397	YP_009665204	YP_009665204 polymerase PB1 [Johnston Atoll quaranjavirus]	28.3	53	20.4	0.83
VERT7_DN379703_c0_g1_i1	283	YP_009665204	YP_009665204 polymerase PB1 [Johnston Atoll quaranjavirus]	57.1	14	21.2	0.35
VERT7_DN349000_c0_g1_i1	277	YP_145804	YP_145804 putative PB1 protein [Salmon isavirus]	32.3	31	18.9	1.7
VERT7_DN349013_c0_g1_i1	253	YP_009553280	YP_009553280 polymerase basic subunit 1 [Oz virus]	39.4	33	20	0.69
VERT7_DN349011_c0_g1_i1	281	YP_009508043	YP_009508043 polymerase PB1 [Quaranfil quaranjavirus]	34.3	35	26.9	0.0062
VERT7_DN329514_c0_g2_i1	269	YP_009246481_1	YP_009246481_1 hypothetical protein [Tilapia lake virus]	30.3	33	19.2	1.2
VERT7_DN318655_c0_g1_i1	241	YP_145794	YP_145794 PB1 protein [Thogoto thogotovirus]	40	25	17.3	4.3
VERT7_DN315822_c0_g1_i1	248	NP_056657	NP_056657 polymerase PB1 [Influenza B virus (B/Lee/1940)]	50	20	20.8	0.39
VERT7_DN315847_c0_g1_i1	220	YP_009665204	YP_009665204 polymerase PB1 [Johnston Atoll quaranjavirus]	52.6	19	19.6	0.78
VERT7_DN337662_c0_g1_i1	759	YP_145804	YP_145804 putative PB1 protein [Salmon isavirus]	32.4	37	20.4	1.6
VERT7_DN337650_c0_g1_i1	233	YP_009553280	YP_009553280 polymerase basic subunit 1 [Oz virus]	36.1	36	18.1	2.4
VERT7_DN357427_c0_g1_i1	425	YP_009665204	YP_009665204 polymerase PB1 [Johnston Atoll quaranjavirus]	37	27	18.9	2.6
VERT7_DN357426_c0_g1_i1	593	YP_009118628	YP_009118628 polymerase PB1 [Influenza A virus (A/California/07/2009(H1N1))]	39.1	23	19.6	2.1
VERT7_DN357426_c0_g2_i1	591	YP_009118628	YP_009118628 polymerase PB1 [Influenza A virus (A/California/07/2009(H1N1))]	39.1	23	19.6	2.1
VERT7_DN332097_c0_g1_i1	233	YP_009449556	YP_009449556 polymerase PB1 [Influenza D virus (D/swine/Oklahoma/1334/2011)]	35.7	28	20	0.63
VERT7_DN316334_c0_g1_i1	441	YP_145794	YP_145794 PB1 protein [Thogoto thogotovirus]	40	40	22.3	0.24
VERT7_DN316334_c0_g1_i1	441	YP_009553280	YP_009553280 polymerase basic subunit 1 [Oz virus]	41	39	20.4	0.92
VERT7_DN316334_c0_g1_i1	441	YP_009352882	YP_009352882 polymerase subunit PB1 [Dhori thogotovirus]	66.7	12	19.2	2.1
VERT7_DN316355_c0_g1_i1	275	YP_145794	YP_145794 PB1 protein [Thogoto thogotovirus]	23.7	59	23.5	0.068
VERT7_DN316301_c0_g1_i1	312	YP_009665204	YP_009665204 polymerase PB1 [Johnston Atoll quaranjavirus]	46.2	13	17.7	4.2
VERT7_DN316301_c0_g1_i1	312	YP_009110686	YP_009110686 polymerase basic 1 protein [Wellfleet Bay virus]	46.2	13	17.7	4.2
VERT7_DN374223_c0_g1_i1	210	YP_145794	YP_145794 PB1 protein [Thogoto thogotovirus]	28.2	39	19.2	0.98
VERT7_DN340311_c0_g1_i1	328	NP_056657	NP_056657 polymerase PB1 [Influenza B virus (B/Lee/1940)]	36.4	22	21.6	0.31
VERT7_DN329472_c0_g1_i1	402	YP_009352882	YP_009352882 polymerase subunit PB1 [Dhori thogotovirus]	29.7	37	21.6	0.38
VERT7_DN357049_c0_g1_i1	510	NP_056657	NP_056657 polymerase PB1 [Influenza B virus (B/Lee/1940)]	50	18	19.6	1.8
VERT7_DN316190_c0_g1_i1	261	NP_056657	NP_056657 polymerase PB1 [Influenza B virus (B/Lee/1940)]	50	14	17.7	3.5
VERT7_DN316125_c0_g1_i1	376	YP_009246481_1	YP_009246481_1 hypothetical protein [Tilapia lake virus]	36.4	22	17.3	6.7
VERT7_DN311387_c0_g1_i1	246	YP_089653	YP_089653 polymerase 1 [Influenza C virus (C/Ann Arbor/1/50)]	47.1	17	17.7	3.3
VERT7_DN311377_c0_g1_i1	357	YP_009352882	YP_009352882 polymerase subunit PB1 [Dhori thogotovirus]	34.6	26	17.7	4.8
VERT7_DN311382_c0_g1_i1	228	YP_009352882	YP_009352882 polymerase subunit PB1 [Dhori thogotovirus]	60	20	21.6	0.21
VERT7_DN341046_c0_g1_i1	224	YP_009449556	YP_009449556 polymerase PB1 [Influenza D virus (D/swine/Oklahoma/1334/2011)]	43.5	23	16.2	8.8
VERT7_DN329216_c0_g1_i1	301	YP_009553280	YP_009553280 polymerase basic subunit 1 [Oz virus]	52.9	17	17.7	4.1
VERT7_DN329205_c0_g1_i1	701	YP_009553280	YP_009553280 polymerase basic subunit 1 [Oz virus]	50	16	21.6	0.66
VERT7_DN329287_c0_g1_i1	205	YP_009508043	YP_009508043 polymerase PB1 [Quaranfil quaranjavirus]	58.8	17	23.1	0.066
VERT7_DN329288_c0_g1_i1	306	YP_009246481_1	YP_009246481_1 hypothetical protein [Tilapia lake virus]	47.4	19	21.6	0.29
VERT7_DN329218_c0_g1_i1	361	YP_009508043	YP_009508043 polymerase PB1 [Quaranfil quaranjavirus]	63.6	11	23.1	0.12
VERT7_DN329283_c0_g1_i1	225	YP_009508043	YP_009508043 polymerase PB1 [Quaranfil quaranjavirus]	30	40	20.8	0.36
VERT7_DN378616_c0_g1_i1	263	YP_009118628	YP_009118628 polymerase PB1 [Influenza A virus (A/California/07/2009(H1N1))]	66.7	12	16.5	7.9
VERT7_DN378630_c0_g1_i1	233	YP_009508043	YP_009508043 polymerase PB1 [Quaranfil quaranjavirus]	32.3	31	18.9	1.4
VERT7_DN310534_c0_g1_i1	305	YP_145794	YP_145794 PB1 protein [Thogoto thogotovirus]	47.1	17	18.9	1.8
VERT7_DN310544_c0_g1_i1	649	YP_009553280	YP_009553280 polymerase basic subunit 1 [Oz virus]	40.9	22	19.6	2.3
VERT7_DN335086_c0_g1_i1	236	YP_009246481_1	YP_009246481_1 hypothetical protein [Tilapia lake virus]	42.9	21	18.1	2.4
VERT7_DN343072_c0_g1_i1	207	YP_009110686	YP_009110686 polymerase basic 1 protein [Wellfleet Bay virus]	37	27	16.9	4.8
VERT7_DN320470_c0_g1_i1	274	YP_009352882	YP_009352882 polymerase subunit PB1 [Dhori thogotovirus]	53.8	13	16.9	6.3
VERT7_DN320470_c0_g1_i1	274	YP_009553280	YP_009553280 polymerase basic subunit 1 [Oz virus]	53.8	13	16.9	6.3
VERT7_DN320453_c0_g1_i1	503	YP_009246481_1	YP_009246481_1 hypothetical protein [Tilapia lake virus]	38.5	26	21.2	0.62
VERT7_DN364062_c0_g1_i1	377	YP_009665204	YP_009665204 polymerase PB1 [Johnston Atoll quaranjavirus]	37	27	20	1
VERT7_DN375759_c0_g1_i1	245	YP_009110686	YP_009110686 polymerase basic 1 protein [Wellfleet Bay virus]	50	14	16.9	5.6
VERT7_DN375766_c0_g1_i1	345	YP_009118628	YP_009118628 polymerase PB1 [Influenza A virus (A/California/07/2009(H1N1))]	43.8	16	16.9	8
VERT7_DN352740_c0_g1_i1	415	YP_009246481_1	YP_009246481_1 hypothetical protein [Tilapia lake virus]	42.9	28	21.9	0.3
VERT7_DN333864_c0_g1_i1	215	YP_009449556	YP_009449556 polymerase PB1 [Influenza D virus (D/swine/Oklahoma/1334/2011)]	36.7	30	22.7	0.09
VERT7_DN333898_c0_g1_i1	226	YP_009118628	YP_009118628 polymerase PB1 [Influenza A virus (A/California/07/2009(H1N1))]	38.5	26	24.3	0.033
VERT7_DN360299_c0_g1_i1	273	YP_009352882	YP_009352882 polymerase subunit PB1 [Dhori thogotovirus]	42.9	21	22.7	0.12
VERT7_DN367556_c0_g1_i1	215	YP_009665204	YP_009665204 polymerase PB1 [Johnston Atoll quaranjavirus]	55.6	18	24.6	0.024
VERT7_DN367563_c0_g1_i1	280	YP_009110686	YP_009110686 polymerase basic 1 protein [Wellfleet Bay virus]	40	25	24.3	0.04
VERT7_DN367576_c0_g1_i1	502	YP_009110686	YP_009110686 polymerase basic 1 protein [Wellfleet Bay virus]	46.7	30	24.6	0.056
VERT7_DN305371_c0_g1_i1	442	YP_009118628	YP_009118628 polymerase PB1 [Influenza A virus (A/California/07/2009(H1N1))]	40	30	23.9	0.084
VERT7_DN305366_c0_g1_i1	304	YP_009352882	YP_009352882 polymerase subunit PB1 [Dhori thogotovirus]	61.5	13	19.2	1.4
VERT7_DN305324_c0_g1_i1	212	NP_056657	NP_056657 polymerase PB1 [Influenza B virus (B/Lee/1940)]	32.1	56	18.9	1.3
VERT7_DN305377_c0_g1_i1	713	YP_089653	YP_089653 polymerase 1 [Influenza C virus (C/Ann Arbor/1/50)]	46.7	15	20.4	1.5
VERT7_DN304293_c0_g1_i1	377	YP_009665204	YP_009665204 polymerase PB1 [Johnston Atoll quaranjavirus]	34.5	29	17.3	6.7
VERT7_DN302404_c0_g1_i1	206	NP_056657	NP_056657 polymerase PB1 [Influenza B virus (B/Lee/1940)]	35.1	37	17.3	3.6
VERT7_DN348326_c0_g1_i1	231	YP_009246481_1	YP_009246481_1 hypothetical protein [Tilapia lake virus]	52.6	19	22.3	0.13
VERT7_DN348345_c0_g2_i1	278	YP_009508043	YP_009508043 polymerase PB1 [Quaranfil quaranjavirus]	43.5	23	25.4	0.018
VERT7_DN348345_c0_g2_i1	278	YP_009665204	YP_009665204 polymerase PB1 [Johnston Atoll quaranjavirus]	43.5	23	24.6	0.031
VERT7_DN336568_c0_g1_i1	224	YP_145804	YP_145804 putative PB1 protein [Salmon isavirus]	87.5	8	21.6	0.21
VERT7_DN327673_c0_g1_i1	249	YP_009246481_1	YP_009246481_1 hypothetical protein [Tilapia lake virus]	58.3	12	18.1	2.6
VERT7_DN327698_c0_g1_i1	262	YP_145804	YP_145804 putative PB1 protein [Salmon isavirus]	30.3	76	21.9	0.19
VERT7_DN327612_c0_g1_i1	245	YP_145794	YP_145794 PB1 protein [Thogoto thogotovirus]	34.6	26	16.2	9.6
VERT7_DN330707_c0_g1_i1	301	YP_009665204	YP_009665204 polymerase PB1 [Johnston Atoll quaranjavirus]	25.5	51	16.9	7
VERT7_DN334484_c0_g1_i1	244	YP_009553280	YP_009553280 polymerase basic subunit 1 [Oz virus]	40.6	32	21.9	0.18
VERT7_DN334448_c0_g1_i1	271	YP_009508043	YP_009508043 polymerase PB1 [Quaranfil quaranjavirus]	45.5	33	22.7	0.11
VERT7_DN334448_c0_g1_i1	271	YP_009665204	YP_009665204 polymerase PB1 [Johnston Atoll quaranjavirus]	39.4	33	18.5	2.2
VERT7_DN334448_c0_g1_i1	271	YP_009110686	YP_009110686 polymerase basic 1 protein [Wellfleet Bay virus]	36.4	33	16.5	8.2
VERT7_DN375091_c0_g1_i1	238	YP_009508043	YP_009508043 polymerase PB1 [Quaranfil quaranjavirus]	47.6	21	21.2	0.29
VERT7_DN324779_c0_g1_i1	206	YP_009118628	YP_009118628 polymerase PB1 [Influenza A virus (A/California/07/2009(H1N1))]	50	22	24.3	0.03
VERT7_DN319283_c0_g1_i1	217	YP_145794	YP_145794 PB1 protein [Thogoto thogotovirus]	42.9	21	21.9	0.16
VERT7_DN319205_c0_g1_i1	294	YP_145804	YP_145804 putative PB1 protein [Salmon isavirus]	38.1	21	20.4	0.62
VERT7_DN319292_c0_g1_i1	229	YP_009118628	YP_009118628 polymerase PB1 [Influenza A virus (A/California/07/2009(H1N1))]	36.4	33	19.2	1.1
VERT7_DN369502_c0_g1_i1	216	YP_009118628	YP_009118628 polymerase PB1 [Influenza A virus (A/California/07/2009(H1N1))]	34.8	23	18.1	2.2
VERT7_DN351471_c1_g1_i1	216	YP_009508043	YP_009508043 polymerase PB1 [Quaranfil quaranjavirus]	40	25	21.2	0.27
VERT7_DN351413_c0_g1_i1	446	YP_145794	YP_145794 PB1 protein [Thogoto thogotovirus]	33.3	27	20.8	0.71
VERT7_DN311555_c0_g1_i1	454	YP_009246481_1	YP_009246481_1 hypothetical protein [Tilapia lake virus]	53.8	13	18.9	2.8
VERT7_DN311511_c0_g1_i1	372	YP_145794	YP_145794 PB1 protein [Thogoto thogotovirus]	30.8	52	19.6	1.3
VERT7_DN311527_c0_g1_i1	223	YP_009110686	YP_009110686 polymerase basic 1 protein [Wellfleet Bay virus]	42.9	21	20.4	0.47
VERT7_DN311527_c0_g1_i1	223	YP_009508043	YP_009508043 polymerase PB1 [Quaranfil quaranjavirus]	42.9	21	20	0.61
VERT7_DN311527_c0_g1_i1	223	YP_009665204	YP_009665204 polymerase PB1 [Johnston Atoll quaranjavirus]	42.9	21	19.6	0.79
VERT7_DN311562_c0_g1_i1	347	YP_009508043	YP_009508043 polymerase PB1 [Quaranfil quaranjavirus]	39.4	33	22.3	0.19
VERT7_DN339862_c0_g1_i1	315	YP_009665204	YP_009665204 polymerase PB1 [Johnston Atoll quaranjavirus]	52.9	17	20.4	0.66
VERT7_DN373434_c0_g1_i1	275	YP_009508043	YP_009508043 polymerase PB1 [Quaranfil quaranjavirus]	52.4	21	24.6	0.03
VERT7_DN373418_c0_g1_i1	264	YP_009352882	YP_009352882 polymerase subunit PB1 [Dhori thogotovirus]	28.9	38	17.3	4.7
VERT7_DN373418_c0_g1_i1	264	YP_009553280	YP_009553280 polymerase basic subunit 1 [Oz virus]	28.9	38	16.9	6.1
VERT7_DN373402_c0_g1_i1	426	YP_145804	YP_145804 putative PB1 protein [Salmon isavirus]	31.7	41	16.9	9.9
VERT7_DN319435_c0_g1_i1	277	YP_009110686	YP_009110686 polymerase basic 1 protein [Wellfleet Bay virus]	36	25	17.3	4.9
VERT7_DN319418_c0_g1_i1	329	YP_009449556	YP_009449556 polymerase PB1 [Influenza D virus (D/swine/Oklahoma/1334/2011)]	72.7	11	18.1	3.4
VERT7_DN302351_c0_g1_i1	246	YP_009449556	YP_009449556 polymerase PB1 [Influenza D virus (D/swine/Oklahoma/1334/2011)]	45.8	24	21.6	0.23
VERT7_DN302351_c0_g1_i1	246	YP_089653	YP_089653 polymerase 1 [Influenza C virus (C/Ann Arbor/1/50)]	45.8	24	21.2	0.3
VERT7_DN302330_c0_g1_i1	209	YP_009553280	YP_009553280 polymerase basic subunit 1 [Oz virus]	34.6	26	16.9	4.8
VERT7_DN347558_c0_g1_i1	216	YP_145794	YP_145794 PB1 protein [Thogoto thogotovirus]	71.4	14	25.8	0.011
VERT7_DN314851_c0_g1_i1	226	YP_009449556	YP_009449556 polymerase PB1 [Influenza D virus (D/swine/Oklahoma/1334/2011)]	43.5	23	21.9	0.16
VERT7_DN314853_c0_g1_i1	224	YP_009110686	YP_009110686 polymerase basic 1 protein [Wellfleet Bay virus]	40.7	27	23.9	0.042
VERT7_DN308410_c1_g1_i1	738	YP_009110686	YP_009110686 polymerase basic 1 protein [Wellfleet Bay virus]	47.6	21	24.3	0.11
VERT7_DN308410_c1_g1_i1	738	YP_009665204	YP_009665204 polymerase PB1 [Johnston Atoll quaranjavirus]	52.4	21	23.5	0.18
VERT7_DN360874_c0_g1_i1	235	YP_009118628	YP_009118628 polymerase PB1 [Influenza A virus (A/California/07/2009(H1N1))]	38.1	21	16.5	7.1
VERT7_DN360830_c0_g1_i1	281	NP_056657	NP_056657 polymerase PB1 [Influenza B virus (B/Lee/1940)]	50	20	21.2	0.34
VERT7_DN360842_c0_g1_i1	346	YP_009118628	YP_009118628 polymerase PB1 [Influenza A virus (A/California/07/2009(H1N1))]	45.5	22	23.9	0.065
VERT7_DN306262_c0_g1_i1	319	YP_009246481_1	YP_009246481_1 hypothetical protein [Tilapia lake virus]	37	27	17.3	5.6
VERT7_DN319809_c0_g1_i1	262	YP_145804	YP_145804 putative PB1 protein [Salmon isavirus]	42.9	21	18.5	2.1
VERT7_DN321553_c0_g1_i1	222	YP_145804	YP_145804 putative PB1 protein [Salmon isavirus]	53.8	13	20	0.61
VERT7_DN321552_c0_g1_i1	234	YP_145794	YP_145794 PB1 protein [Thogoto thogotovirus]	66.7	9	18.5	1.9
VERT7_DN363599_c0_g1_i1	314	YP_145794	YP_145794 PB1 protein [Thogoto thogotovirus]	31.2	32	23.1	0.1
VERT7_DN327907_c0_g1_i1	353	YP_009352882	YP_009352882 polymerase subunit PB1 [Dhori thogotovirus]	31.9	47	24.6	0.039
VERT7_DN320880_c0_g1_i1	259	YP_145804	YP_145804 putative PB1 protein [Salmon isavirus]	50	18	17.7	3.5
VERT7_DN312837_c0_g1_i1	726	YP_089653	YP_089653 polymerase 1 [Influenza C virus (C/Ann Arbor/1/50)]	34.4	32	21.2	0.89
VERT7_DN312837_c0_g1_i1	726	YP_009449556	YP_009449556 polymerase PB1 [Influenza D virus (D/swine/Oklahoma/1334/2011)]	38.1	21	20.4	1.5
VERT7_DN312846_c0_g1_i1	240	YP_009246481_1	YP_009246481_1 hypothetical protein [Tilapia lake virus]	60	15	18.1	2.5
VERT7_DN359517_c0_g1_i1	472	YP_145794	YP_145794 PB1 protein [Thogoto thogotovirus]	47.1	17	18.5	3.8
VERT7_DN359533_c0_g1_i1	293	YP_089653	YP_089653 polymerase 1 [Influenza C virus (C/Ann Arbor/1/50)]	26.4	53	20.8	0.47
VERT7_DN359546_c0_g1_i1	295	YP_009110686	YP_009110686 polymerase basic 1 protein [Wellfleet Bay virus]	52.9	17	20.4	0.62
VERT7_DN359542_c0_g1_i1	504	YP_009352882	YP_009352882 polymerase subunit PB1 [Dhori thogotovirus]	32.4	37	21.2	0.62
VERT7_DN324465_c0_g1_i1	268	NP_056657	NP_056657 polymerase PB1 [Influenza B virus (B/Lee/1940)]	39	41	27.3	0.0046
VERT7_DN324490_c0_g1_i1	298	YP_009508043	YP_009508043 polymerase PB1 [Quaranfil quaranjavirus]	50	20	18.9	1.8
VERT7_DN324490_c0_g1_i1	298	YP_009665204	YP_009665204 polymerase PB1 [Johnston Atoll quaranjavirus]	50	20	16.9	6.9
VERT7_DN364310_c0_g1_i1	222	YP_009508043	YP_009508043 polymerase PB1 [Quaranfil quaranjavirus]	58.8	17	20.8	0.36
VERT7_DN381809_c0_g1_i1	232	YP_009110686	YP_009110686 polymerase basic 1 protein [Wellfleet Bay virus]	56.2	16	21.9	0.17
VERT7_DN381809_c0_g1_i1	232	YP_009508043	YP_009508043 polymerase PB1 [Quaranfil quaranjavirus]	50	16	21.2	0.28
VERT7_DN319323_c0_g1_i1	408	YP_009553280	YP_009553280 polymerase basic subunit 1 [Oz virus]	52.6	19	26.6	0.012
VERT7_DN365692_c0_g1_i1	212	YP_009508043	YP_009508043 polymerase PB1 [Quaranfil quaranjavirus]	37.5	24	17.7	2.9
VERT7_DN305765_c0_g1_i1	270	YP_009118628	YP_009118628 polymerase PB1 [Influenza A virus (A/California/07/2009(H1N1))]	44.8	29	20	0.74
VERT7_DN305706_c0_g1_i1	231	YP_009553280	YP_009553280 polymerase basic subunit 1 [Oz virus]	56.2	16	16.5	7
VERT7_DN305734_c0_g1_i1	267	YP_009352882	YP_009352882 polymerase subunit PB1 [Dhori thogotovirus]	44.4	18	18.9	1.6
VERT7_DN305734_c0_g1_i1	267	YP_009553280	YP_009553280 polymerase basic subunit 1 [Oz virus]	38.9	18	18.1	2.8
VERT7_DN305761_c0_g1_i1	311	YP_009246481_1	YP_009246481_1 hypothetical protein [Tilapia lake virus]	50	20	18.5	2.5
VERT7_DN317560_c0_g1_i1	210	YP_009508043	YP_009508043 polymerase PB1 [Quaranfil quaranjavirus]	42.1	19	17.3	3.7
VERT7_DN317532_c0_g1_i1	226	YP_145794	YP_145794 PB1 protein [Thogoto thogotovirus]	50	16	18.1	2.3
VERT7_DN317547_c0_g1_i1	366	YP_009449556	YP_009449556 polymerase PB1 [Influenza D virus (D/swine/Oklahoma/1334/2011)]	32.1	28	20.8	0.59
VERT7_DN378844_c0_g1_i1	246	YP_009246481_1	YP_009246481_1 hypothetical protein [Tilapia lake virus]	57.1	14	19.6	0.88
VERT7_DN302922_c0_g1_i1	228	YP_009449556	YP_009449556 polymerase PB1 [Influenza D virus (D/swine/Oklahoma/1334/2011)]	32	25	17.7	3.1
VERT7_DN315347_c0_g1_i1	268	YP_145804	YP_145804 putative PB1 protein [Salmon isavirus]	50	14	16.9	6.2
VERT7_DN315392_c0_g1_i1	373	YP_145804	YP_145804 putative PB1 protein [Salmon isavirus]	36	25	18.5	3
VERT7_DN315374_c0_g1_i1	201	YP_009553280	YP_009553280 polymerase basic subunit 1 [Oz virus]	33.3	18	16.2	7.9
VERT7_DN315379_c0_g1_i1	246	YP_009553280	YP_009553280 polymerase basic subunit 1 [Oz virus]	34.4	32	21.9	0.18
VERT7_DN315390_c0_g1_i1	283	YP_009352882	YP_009352882 polymerase subunit PB1 [Dhori thogotovirus]	37.5	24	17.7	3.8
VERT7_DN371192_c0_g1_i1	350	YP_009508043	YP_009508043 polymerase PB1 [Quaranfil quaranjavirus]	45.8	24	19.2	1.6
VERT7_DN345945_c0_g1_i1	477	YP_145804	YP_145804 putative PB1 protein [Salmon isavirus]	32.1	28	21.9	0.34
VERT7_DN345923_c0_g1_i1	219	YP_009665204	YP_009665204 polymerase PB1 [Johnston Atoll quaranjavirus]	43.5	23	23.1	0.071
VERT7_DN349622_c0_g1_i1	225	YP_145804	YP_145804 putative PB1 protein [Salmon isavirus]	50	16	17.7	3.1
VERT7_DN349649_c0_g1_i1	287	YP_145804	YP_145804 putative PB1 protein [Salmon isavirus]	47.8	23	25.8	0.014
VERT7_DN379659_c0_g1_i1	282	YP_009118628	YP_009118628 polymerase PB1 [Influenza A virus (A/California/07/2009(H1N1))]	30.4	46	25.4	0.018
VERT7_DN379663_c0_g1_i1	226	YP_009665204	YP_009665204 polymerase PB1 [Johnston Atoll quaranjavirus]	53.8	13	17.7	3.1
VERT7_DN356334_c0_g1_i1	299	YP_009110686	YP_009110686 polymerase basic 1 protein [Wellfleet Bay virus]	62.5	16	18.5	2.4
VERT7_DN356356_c0_g1_i1	227	YP_089653	YP_089653 polymerase 1 [Influenza C virus (C/Ann Arbor/1/50)]	34.5	29	16.9	5.2
VERT7_DN322627_c0_g1_i1	238	YP_009110686	YP_009110686 polymerase basic 1 protein [Wellfleet Bay virus]	35.1	37	19.6	0.85
VERT7_DN322696_c0_g1_i1	290	YP_009246481_1	YP_009246481_1 hypothetical protein [Tilapia lake virus]	53.8	13	20.4	0.6
VERT7_DN322654_c0_g1_i1	203	YP_145794	YP_145794 PB1 protein [Thogoto thogotovirus]	53.3	15	21.9	0.14
VERT7_DN356799_c0_g1_i1	848	YP_009508043	YP_009508043 polymerase PB1 [Quaranfil quaranjavirus]	38.1	21	22.3	0.47
VERT7_DN356799_c0_g1_i1	848	YP_009665204	YP_009665204 polymerase PB1 [Johnston Atoll quaranjavirus]	38.1	21	20.8	1.4
VERT7_DN356751_c0_g1_i1	269	YP_009110686	YP_009110686 polymerase basic 1 protein [Wellfleet Bay virus]	60	15	21.6	0.25
VERT7_DN307159_c0_g1_i1	213	YP_089653	YP_089653 polymerase 1 [Influenza C virus (C/Ann Arbor/1/50)]	24.5	53	16.9	4.9
VERT7_DN307120_c0_g1_i1	365	NP_056657	NP_056657 polymerase PB1 [Influenza B virus (B/Lee/1940)]	63.6	11	20	0.99
VERT7_DN301890_c0_g1_i1	215	YP_089653	YP_089653 polymerase 1 [Influenza C virus (C/Ann Arbor/1/50)]	46.4	28	23.9	0.04
VERT7_DN316438_c0_g1_i1	298	YP_009110686	YP_009110686 polymerase basic 1 protein [Wellfleet Bay virus]	39.1	23	23.1	0.096
VERT7_DN316438_c0_g1_i1	298	YP_009110686	YP_009110686 polymerase basic 1 protein [Wellfleet Bay virus]	45.5	11	15	26
VERT7_DN355072_c0_g1_i1	252	YP_145804	YP_145804 putative PB1 protein [Salmon isavirus]	43.8	16	17.3	4.5
VERT7_DN355046_c0_g1_i1	233	YP_145794	YP_145794 PB1 protein [Thogoto thogotovirus]	41.2	17	19.6	0.83
VERT7_DN355013_c0_g1_i1	478	YP_009665204	YP_009665204 polymerase PB1 [Johnston Atoll quaranjavirus]	24.6	61	28.9	0.0028
VERT7_DN379859_c0_g1_i1	452	YP_009665204	YP_009665204 polymerase PB1 [Johnston Atoll quaranjavirus]	38.5	26	21.9	0.32
VERT7_DN379800_c0_g1_i1	220	YP_009246481_1	YP_009246481_1 hypothetical protein [Tilapia lake virus]	36.4	33	18.5	1.7
VERT7_DN311872_c0_g1_i1	218	YP_009246481_1	YP_009246481_1 hypothetical protein [Tilapia lake virus]	43.8	16	18.9	1.3
VERT7_DN353556_c0_g1_i1	283	YP_009508043	YP_009508043 polymerase PB1 [Quaranfil quaranjavirus]	53.8	13	19.2	1.3
VERT7_DN355415_c0_g1_i1	561	YP_145804	YP_145804 putative PB1 protein [Salmon isavirus]	37.2	43	19.2	2.6
VERT7_DN355474_c0_g1_i1	365	YP_009110686	YP_009110686 polymerase basic 1 protein [Wellfleet Bay virus]	56.2	16	19.2	1.7
VERT7_DN355444_c0_g1_i1	251	YP_009352882	YP_009352882 polymerase subunit PB1 [Dhori thogotovirus]	60	15	21.6	0.23
VERT7_DN355444_c0_g1_i1	251	YP_009553280	YP_009553280 polymerase basic subunit 1 [Oz virus]	60	15	21.6	0.23
VERT7_DN355432_c0_g1_i1	304	YP_089653	YP_089653 polymerase 1 [Influenza C virus (C/Ann Arbor/1/50)]	64.3	14	21.6	0.29
VERT7_DN355432_c0_g1_i1	304	YP_145804	YP_145804 putative PB1 protein [Salmon isavirus]	41.4	29	21.6	0.29
VERT7_DN326786_c0_g1_i1	394	YP_145794	YP_145794 PB1 protein [Thogoto thogotovirus]	41.2	17	18.1	4.1
VERT7_DN326727_c0_g1_i1	222	YP_145794	YP_145794 PB1 protein [Thogoto thogotovirus]	34.6	26	23.9	0.042
VERT7_DN306389_c0_g1_i1	335	YP_009449556	YP_009449556 polymerase PB1 [Influenza D virus (D/swine/Oklahoma/1334/2011)]	45	20	18.1	3.5
VERT7_DN306332_c0_g1_i1	249	YP_009553280	YP_009553280 polymerase basic subunit 1 [Oz virus]	30.8	39	19.6	0.89
VERT7_DN306374_c0_g1_i1	309	YP_009553280	YP_009553280 polymerase basic subunit 1 [Oz virus]	32	25	18.1	3.2
VERT7_DN306317_c0_g1_i1	260	YP_009449556	YP_009449556 polymerase PB1 [Influenza D virus (D/swine/Oklahoma/1334/2011)]	50	14	20.8	0.41
VERT7_DN347778_c0_g1_i1	327	YP_145804	YP_145804 putative PB1 protein [Salmon isavirus]	45	20	20.8	0.52
VERT7_DN347796_c0_g1_i1	254	YP_009110686	YP_009110686 polymerase basic 1 protein [Wellfleet Bay virus]	44.4	18	20.4	0.53
VERT7_DN347704_c0_g1_i1	249	YP_009665204	YP_009665204 polymerase PB1 [Johnston Atoll quaranjavirus]	56.2	16	17.7	3.4
VERT7_DN365760_c0_g1_i1	394	YP_009665204	YP_009665204 polymerase PB1 [Johnston Atoll quaranjavirus]	28.1	32	23.5	0.097
VERT7_DN365750_c0_g1_i1	221	YP_009665204	YP_009665204 polymerase PB1 [Johnston Atoll quaranjavirus]	52.9	17	17.3	3.9
VERT7_DN354118_c0_g1_i1	277	YP_089653	YP_089653 polymerase 1 [Influenza C virus (C/Ann Arbor/1/50)]	66.7	12	21.9	0.2
VERT7_DN354101_c0_g1_i1	244	YP_009118628	YP_009118628 polymerase PB1 [Influenza A virus (A/California/07/2009(H1N1))]	34.8	23	19.6	0.87
VERT7_DN375425_c0_g1_i1	461	YP_009665204	YP_009665204 polymerase PB1 [Johnston Atoll quaranjavirus]	40.7	27	21.6	0.43
VERT7_DN379165_c0_g1_i1	203	YP_009508043	YP_009508043 polymerase PB1 [Quaranfil quaranjavirus]	38.5	13	16.2	7.9
VERT7_DN317940_c0_g1_i1	218	YP_145804	YP_145804 putative PB1 protein [Salmon isavirus]	50	16	18.5	1.7
VERT7_DN317995_c0_g1_i1	586	YP_009246481_1	YP_009246481_1 hypothetical protein [Tilapia lake virus]	32.5	40	23.5	0.14
VERT7_DN364261_c0_g1_i1	262	YP_009352882	YP_009352882 polymerase subunit PB1 [Dhori thogotovirus]	41.7	24	19.6	0.93
VERT7_DN364212_c0_g1_i1	385	YP_009508043	YP_009508043 polymerase PB1 [Quaranfil quaranjavirus]	39.1	23	20	1.1
VERT7_DN307763_c0_g1_i1	276	YP_009110686	YP_009110686 polymerase basic 1 protein [Wellfleet Bay virus]	46.7	15	16.9	6.4
VERT7_DN307784_c0_g1_i1	262	YP_009665204	YP_009665204 polymerase PB1 [Johnston Atoll quaranjavirus]	34.1	44	25.8	0.013
VERT7_DN307799_c0_g1_i1	469	YP_009449556	YP_009449556 polymerase PB1 [Influenza D virus (D/swine/Oklahoma/1334/2011)]	25.7	35	22.3	0.26
VERT7_DN315097_c0_g1_i1	383	YP_145794	YP_145794 PB1 protein [Thogoto thogotovirus]	62.5	16	20	1
VERT7_DN367218_c0_g1_i1	230	NP_056657	NP_056657 polymerase PB1 [Influenza B virus (B/Lee/1940)]	80	10	19.6	0.82
VERT7_DN381054_c0_g1_i1	276	NP_056657	NP_056657 polymerase PB1 [Influenza B virus (B/Lee/1940)]	57.1	14	19.6	0.99
VERT7_DN381043_c0_g1_i1	209	YP_009110686	YP_009110686 polymerase basic 1 protein [Wellfleet Bay virus]	40	25	19.2	0.97
VERT7_DN381044_c0_g1_i1	228	YP_009110686	YP_009110686 polymerase basic 1 protein [Wellfleet Bay virus]	30	40	19.2	1.1
VERT7_DN381007_c0_g1_i1	272	YP_009508043	YP_009508043 polymerase PB1 [Quaranfil quaranjavirus]	47.4	19	17.7	3.7
VERT7_DN381007_c0_g1_i1	272	YP_009665204	YP_009665204 polymerase PB1 [Johnston Atoll quaranjavirus]	42.1	19	17.3	4.8
VERT7_DN340402_c0_g1_i1	226	YP_145804	YP_145804 putative PB1 protein [Salmon isavirus]	64.3	14	21.6	0.21
VERT7_DN340460_c0_g1_i1	271	YP_009110686	YP_009110686 polymerase basic 1 protein [Wellfleet Bay virus]	31.4	35	21.2	0.33
VERT7_DN340494_c0_g1_i1	231	YP_009352882	YP_009352882 polymerase subunit PB1 [Dhori thogotovirus]	53.8	13	21.2	0.28
VERT7_DN347061_c0_g1_i1	272	YP_145794	YP_145794 PB1 protein [Thogoto thogotovirus]	46.7	15	20	0.74
VERT7_DN347061_c0_g1_i1	272	YP_009352882	YP_009352882 polymerase subunit PB1 [Dhori thogotovirus]	50	14	19.2	1.3
VERT7_DN347046_c0_g1_i1	273	YP_009246481_1	YP_009246481_1 hypothetical protein [Tilapia lake virus]	42.9	28	18.9	1.7
VERT7_DN347001_c0_g1_i1	213	YP_009553280	YP_009553280 polymerase basic subunit 1 [Oz virus]	36.7	30	20	0.58
VERT7_DN343325_c0_g1_i1	622	YP_009665204	YP_009665204 polymerase PB1 [Johnston Atoll quaranjavirus]	33.3	27	17.7	8.4
VERT7_DN343322_c0_g1_i1	296	YP_009665204	YP_009665204 polymerase PB1 [Johnston Atoll quaranjavirus]	34.7	49	22.3	0.16
VERT7_DN343322_c0_g2_i1	293	YP_009665204	YP_009665204 polymerase PB1 [Johnston Atoll quaranjavirus]	34.7	49	22.3	0.16
VERT7_DN373131_c0_g1_i1	262	NP_056657	NP_056657 polymerase PB1 [Influenza B virus (B/Lee/1940)]	45.5	22	17.3	4.6
VERT7_DN373105_c0_g1_i1	304	YP_009553280	YP_009553280 polymerase basic subunit 1 [Oz virus]	57.9	19	25.4	0.02
VERT7_DN373171_c0_g1_i1	240	YP_145804	YP_145804 putative PB1 protein [Salmon isavirus]	56.2	16	19.6	0.86
VERT7_DN351891_c0_g1_i1	205	YP_009110686	YP_009110686 polymerase basic 1 protein [Wellfleet Bay virus]	39.1	23	17.7	2.8
VERT7_DN355291_c0_g1_i1	214	YP_009352882	YP_009352882 polymerase subunit PB1 [Dhori thogotovirus]	30.4	23	16.2	8.4
VERT7_DN355268_c0_g1_i1	599	YP_089653	YP_089653 polymerase 1 [Influenza C virus (C/Ann Arbor/1/50)]	28.9	38	19.2	2.8
VERT7_DN355268_c0_g2_i1	599	YP_089653	YP_089653 polymerase 1 [Influenza C virus (C/Ann Arbor/1/50)]	28.9	38	19.2	2.8
VERT7_DN347686_c0_g1_i1	276	YP_009352882	YP_009352882 polymerase subunit PB1 [Dhori thogotovirus]	33.3	30	17.3	4.9
VERT7_DN347687_c0_g1_i1	433	YP_009246481_1	YP_009246481_1 hypothetical protein [Tilapia lake virus]	52.9	17	18.9	2.6
VERT7_DN362185_c0_g1_i1	565	YP_009553280	YP_009553280 polymerase basic subunit 1 [Oz virus]	64.3	14	21.6	0.53
VERT7_DN362185_c0_g1_i1	565	YP_009352882	YP_009352882 polymerase subunit PB1 [Dhori thogotovirus]	64.3	14	21.2	0.69
VERT7_DN362185_c0_g1_i1	565	YP_145794	YP_145794 PB1 protein [Thogoto thogotovirus]	64.3	14	21.2	0.69
VERT7_DN362178_c0_g1_i1	263	YP_145794	YP_145794 PB1 protein [Thogoto thogotovirus]	40.9	22	21.2	0.32
VERT7_DN379392_c0_g1_i1	356	YP_009118628	YP_009118628 polymerase PB1 [Influenza A virus (A/California/07/2009(H1N1))]	30.6	36	17.3	6.3
VERT7_DN332186_c0_g1_i1	313	YP_009553280	YP_009553280 polymerase basic subunit 1 [Oz virus]	34.4	32	21.2	0.38
VERT7_DN368914_c0_g1_i1	392	YP_009665204	YP_009665204 polymerase PB1 [Johnston Atoll quaranjavirus]	38.7	31	27.7	0.0051
VERT7_DN368956_c0_g1_i1	207	YP_009352882	YP_009352882 polymerase subunit PB1 [Dhori thogotovirus]	32.1	28	18.5	1.6
VERT7_DN368919_c0_g1_i1	257	YP_089653	YP_089653 polymerase 1 [Influenza C virus (C/Ann Arbor/1/50)]	38.5	26	19.2	1.2
VERT7_DN324109_c0_g1_i1	290	YP_009553280	YP_009553280 polymerase basic subunit 1 [Oz virus]	47.1	17	21.9	0.21
VERT7_DN324139_c0_g1_i1	518	YP_009352882	YP_009352882 polymerase subunit PB1 [Dhori thogotovirus]	39.1	23	18.9	3.1
VERT7_DN308676_c0_g1_i1	255	YP_009246481_1	YP_009246481_1 hypothetical protein [Tilapia lake virus]	42.4	33	18.1	2.7
VERT7_DN308690_c0_g1_i1	235	YP_145804	YP_145804 putative PB1 protein [Salmon isavirus]	43.8	16	17.7	3.2
VERT7_DN321676_c0_g1_i1	221	YP_009246481_1	YP_009246481_1 hypothetical protein [Tilapia lake virus]	37.9	29	20.8	0.35
VERT7_DN321669_c0_g1_i1	339	YP_145804	YP_145804 putative PB1 protein [Salmon isavirus]	38.5	26	21.6	0.32
VERT7_DN321669_c0_g2_i1	267	YP_145804	YP_145804 putative PB1 protein [Salmon isavirus]	38.5	26	21.9	0.19
VERT7_DN321669_c0_g3_i1	253	YP_145804	YP_145804 putative PB1 protein [Salmon isavirus]	38.5	26	20.8	0.4
VERT7_DN307204_c0_g1_i1	264	YP_145794	YP_145794 PB1 protein [Thogoto thogotovirus]	47.1	17	20.4	0.55
VERT7_DN338457_c0_g1_i1	219	YP_009246481_1	YP_009246481_1 hypothetical protein [Tilapia lake virus]	29.4	34	16.5	6.6
VERT7_DN323856_c0_g1_i1	615	YP_009508043	YP_009508043 polymerase PB1 [Quaranfil quaranjavirus]	34.1	44	23.1	0.2
VERT7_DN372580_c0_g1_i1	375	YP_145794	YP_145794 PB1 protein [Thogoto thogotovirus]	34.8	23	17.7	5.1
VERT7_DN372580_c0_g2_i1	376	YP_145794	YP_145794 PB1 protein [Thogoto thogotovirus]	34.8	23	17.7	5.1
VERT7_DN372522_c0_g1_i1	202	YP_009118628	YP_009118628 polymerase PB1 [Influenza A virus (A/California/07/2009(H1N1))]	44.4	27	25.8	0.01
VERT7_DN347177_c0_g1_i1	270	YP_145794	YP_145794 PB1 protein [Thogoto thogotovirus]	39.1	23	18.5	2.2
VERT7_DN347177_c0_g1_i1	270	YP_009352882	YP_009352882 polymerase subunit PB1 [Dhori thogotovirus]	75	8	16.5	8.2
VERT7_DN347108_c0_g1_i1	250	YP_009118628	YP_009118628 polymerase PB1 [Influenza A virus (A/California/07/2009(H1N1))]	47.1	17	17.3	4.4
VERT7_DN373623_c0_g1_i1	309	YP_009665204	YP_009665204 polymerase PB1 [Johnston Atoll quaranjavirus]	30	50	23.5	0.077
VERT7_DN332395_c0_g1_i1	301	YP_009352882	YP_009352882 polymerase subunit PB1 [Dhori thogotovirus]	55	20	19.2	1.4
VERT7_DN354718_c0_g1_i1	228	YP_009110686	YP_009110686 polymerase basic 1 protein [Wellfleet Bay virus]	47.4	19	21.2	0.28
VERT7_DN354708_c0_g1_i1	281	YP_009508043	YP_009508043 polymerase PB1 [Quaranfil quaranjavirus]	39.1	23	20.4	0.58
VERT7_DN354708_c0_g1_i1	281	YP_009665204	YP_009665204 polymerase PB1 [Johnston Atoll quaranjavirus]	34.8	23	19.6	1
VERT7_DN348720_c0_g1_i1	371	YP_089653	YP_089653 polymerase 1 [Influenza C virus (C/Ann Arbor/1/50)]	43.8	16	18.5	2.9
VERT7_DN348746_c0_g1_i1	251	NP_056657	NP_056657 polymerase PB1 [Influenza B virus (B/Lee/1940)]	29.7	37	18.9	1.5
VERT7_DN348794_c0_g1_i1	208	YP_009553280	YP_009553280 polymerase basic subunit 1 [Oz virus]	36.4	22	17.3	3.7
VERT7_DN329790_c0_g1_i1	313	YP_009508043	YP_009508043 polymerase PB1 [Quaranfil quaranjavirus]	35	40	23.1	0.1
VERT7_DN301256_c0_g1_i1	280	YP_145804	YP_145804 putative PB1 protein [Salmon isavirus]	50	14	18.9	1.7
VERT7_DN301283_c0_g1_i1	212	YP_009449556	YP_009449556 polymerase PB1 [Influenza D virus (D/swine/Oklahoma/1334/2011)]	35.7	28	20	0.57
VERT7_DN365303_c0_g1_i1	233	YP_009553280	YP_009553280 polymerase basic subunit 1 [Oz virus]	34.8	46	21.2	0.28
VERT7_DN365344_c0_g1_i1	268	YP_145804	YP_145804 putative PB1 protein [Salmon isavirus]	41.4	29	24.3	0.039
VERT7_DN331694_c0_g1_i1	339	YP_145804	YP_145804 putative PB1 protein [Salmon isavirus]	56.2	16	22.3	0.19
VERT7_DN331668_c0_g1_i1	291	YP_009246481_1	YP_009246481_1 hypothetical protein [Tilapia lake virus]	40	25	18.9	1.8
VERT7_DN331613_c0_g1_i1	249	YP_009110686	YP_009110686 polymerase basic 1 protein [Wellfleet Bay virus]	45.8	24	20.8	0.4
VERT7_DN377430_c0_g1_i1	318	YP_145794	YP_145794 PB1 protein [Thogoto thogotovirus]	30.8	52	18.1	3.3
VERT7_DN377467_c0_g1_i1	299	YP_009246481_1	YP_009246481_1 hypothetical protein [Tilapia lake virus]	56.2	16	19.2	1.4
VERT7_DN377419_c0_g1_i1	217	YP_145794	YP_145794 PB1 protein [Thogoto thogotovirus]	36	25	21.6	0.2
VERT7_DN328421_c0_g1_i1	770	YP_009449556	YP_009449556 polymerase PB1 [Influenza D virus (D/swine/Oklahoma/1334/2011)]	30.3	33	18.9	4.7
VERT7_DN350047_c0_g1_i1	204	YP_089653	YP_089653 polymerase 1 [Influenza C virus (C/Ann Arbor/1/50)]	33.3	30	20.4	0.43
VERT7_DN350043_c0_g1_i1	268	YP_009118628	YP_009118628 polymerase PB1 [Influenza A virus (A/California/07/2009(H1N1))]	52.6	19	23.5	0.066
VERT7_DN350034_c0_g1_i1	296	YP_009118628	YP_009118628 polymerase PB1 [Influenza A virus (A/California/07/2009(H1N1))]	41.7	24	19.6	1.1
VERT7_DN350066_c0_g1_i1	524	YP_009553280	YP_009553280 polymerase basic subunit 1 [Oz virus]	58.8	17	22.7	0.22
VERT7_DN350057_c0_g1_i1	263	YP_009118628	YP_009118628 polymerase PB1 [Influenza A virus (A/California/07/2009(H1N1))]	45.5	22	28.1	0.0026
VERT7_DN352133_c0_g1_i1	274	YP_145794	YP_145794 PB1 protein [Thogoto thogotovirus]	47.6	21	26.9	0.0061
VERT7_DN352108_c0_g1_i1	539	YP_009449556	YP_009449556 polymerase PB1 [Influenza D virus (D/swine/Oklahoma/1334/2011)]	45.5	22	18.9	3.3
VERT7_DN369882_c0_g1_i1	397	YP_009352882	YP_009352882 polymerase subunit PB1 [Dhori thogotovirus]	53.3	15	18.1	4.1
VERT7_DN369835_c0_g1_i1	298	YP_009665204	YP_009665204 polymerase PB1 [Johnston Atoll quaranjavirus]	43.8	16	16.9	6.9
VERT7_DN340821_c0_g1_i1	219	YP_145804	YP_145804 putative PB1 protein [Salmon isavirus]	32.4	34	18.1	2.3
VERT7_DN331264_c0_g1_i1	208	YP_009352882	YP_009352882 polymerase subunit PB1 [Dhori thogotovirus]	44.4	18	17.3	3.7
VERT7_DN331269_c0_g1_i1	204	YP_009449556	YP_009449556 polymerase PB1 [Influenza D virus (D/swine/Oklahoma/1334/2011)]	55.6	18	22.3	0.11
VERT7_DN306098_c0_g1_i1	402	YP_009118628	YP_009118628 polymerase PB1 [Influenza A virus (A/California/07/2009(H1N1))]	44.8	29	25.4	0.026
VERT7_DN306042_c0_g1_i1	322	YP_009449556	YP_009449556 polymerase PB1 [Influenza D virus (D/swine/Oklahoma/1334/2011)]	45	20	18.9	2
VERT7_DN306027_c0_g1_i1	269	YP_089653	YP_089653 polymerase 1 [Influenza C virus (C/Ann Arbor/1/50)]	48	25	23.5	0.066
VERT7_DN346093_c0_g1_i1	780	YP_089653	YP_089653 polymerase 1 [Influenza C virus (C/Ann Arbor/1/50)]	53.3	15	19.2	3.6
VERT7_DN346024_c0_g1_i1	224	YP_009352882	YP_009352882 polymerase subunit PB1 [Dhori thogotovirus]	52.6	19	21.9	0.16
VERT7_DN346024_c0_g1_i1	224	YP_009553280	YP_009553280 polymerase basic subunit 1 [Oz virus]	52.6	19	21.9	0.16
VERT7_DN361105_c0_g1_i1	267	NP_056657	NP_056657 polymerase PB1 [Influenza B virus (B/Lee/1940)]	45.5	22	18.1	2.8
VERT7_DN336148_c0_g1_i1	219	YP_009110686	YP_009110686 polymerase basic 1 protein [Wellfleet Bay virus]	39.1	23	21.9	0.16
VERT7_DN310268_c0_g1_i1	246	YP_009352882	YP_009352882 polymerase subunit PB1 [Dhori thogotovirus]	41.4	29	20.4	0.52
VERT7_DN310268_c0_g1_i1	246	YP_009553280	YP_009553280 polymerase basic subunit 1 [Oz virus]	35	20	18.1	2.6
VERT7_DN310232_c0_g1_i1	224	YP_145794	YP_145794 PB1 protein [Thogoto thogotovirus]	36	50	22.3	0.12
VERT7_DN348267_c0_g1_i1	243	YP_009508043	YP_009508043 polymerase PB1 [Quaranfil quaranjavirus]	33.3	27	16.9	5.6
VERT7_DN348205_c0_g1_i1	419	YP_145804	YP_145804 putative PB1 protein [Salmon isavirus]	69.2	13	20	1.1
VERT7_DN348294_c0_g1_i1	234	YP_009246481_1	YP_009246481_1 hypothetical protein [Tilapia lake virus]	31	29	22.3	0.13
VERT7_DN382011_c0_g1_i1	246	YP_009352882	YP_009352882 polymerase subunit PB1 [Dhori thogotovirus]	61.5	13	19.2	1.1
VERT7_DN382099_c0_g1_i1	320	YP_009508043	YP_009508043 polymerase PB1 [Quaranfil quaranjavirus]	40	15	18.5	2.5
VERT7_DN355950_c0_g1_i1	362	YP_009110686	YP_009110686 polymerase basic 1 protein [Wellfleet Bay virus]	41.9	31	21.9	0.26
VERT7_DN312225_c0_g1_i1	542	YP_145804	YP_145804 putative PB1 protein [Salmon isavirus]	29.8	47	21.9	0.39
VERT7_DN313426_c0_g1_i1	649	YP_009246481_1	YP_009246481_1 hypothetical protein [Tilapia lake virus]	30.3	33	23.9	0.12
VERT7_DN313485_c0_g1_i1	985	YP_009665204	YP_009665204 polymerase PB1 [Johnston Atoll quaranjavirus]	35.7	28	20.4	2.1
VERT7_DN313485_c0_g1_i1	985	YP_009508043	YP_009508043 polymerase PB1 [Quaranfil quaranjavirus]	38.7	31	20	2.7
VERT7_DN313440_c0_g1_i1	243	YP_009118628	YP_009118628 polymerase PB1 [Influenza A virus (A/California/07/2009(H1N1))]	37.9	29	20	0.67
VERT7_DN353430_c0_g1_i1	247	YP_009508043	YP_009508043 polymerase PB1 [Quaranfil quaranjavirus]	52.9	17	22.3	0.14
VERT7_DN353430_c0_g1_i1	247	YP_009246481_1	YP_009246481_1 hypothetical protein [Tilapia lake virus]	41.9	31	20.4	0.52
VERT7_DN357538_c0_g1_i1	367	YP_145794	YP_145794 PB1 protein [Thogoto thogotovirus]	42.9	21	17.7	5
VERT7_DN334324_c0_g1_i1	286	YP_009110686	YP_009110686 polymerase basic 1 protein [Wellfleet Bay virus]	52.6	19	22.7	0.12
VERT7_DN334324_c0_g1_i1	286	YP_009508043	YP_009508043 polymerase PB1 [Quaranfil quaranjavirus]	47.4	19	21.9	0.21
VERT7_DN334379_c0_g1_i1	217	YP_145794	YP_145794 PB1 protein [Thogoto thogotovirus]	31.4	35	17.3	3.8
VERT7_DN335933_c0_g1_i1	227	YP_009352882	YP_009352882 polymerase subunit PB1 [Dhori thogotovirus]	75	12	22.7	0.095
VERT7_DN335933_c0_g1_i1	227	YP_009553280	YP_009553280 polymerase basic subunit 1 [Oz virus]	75	12	22.7	0.095
VERT7_DN372689_c0_g1_i1	458	YP_145804	YP_145804 putative PB1 protein [Salmon isavirus]	31.8	44	17.7	6.2
VERT7_DN379406_c0_g1_i1	264	YP_009508043	YP_009508043 polymerase PB1 [Quaranfil quaranjavirus]	45.5	22	20.8	0.42
VERT7_DN379417_c0_g1_i1	272	YP_009352882	YP_009352882 polymerase subunit PB1 [Dhori thogotovirus]	40	25	19.6	0.97
VERT7_DN379474_c0_g1_i1	228	YP_009508043	YP_009508043 polymerase PB1 [Quaranfil quaranjavirus]	27.8	18	17.3	4
VERT7_DN379474_c0_g1_i1	228	YP_009665204	YP_009665204 polymerase PB1 [Johnston Atoll quaranjavirus]	27.8	18	16.9	5.3
VERT7_DN311720_c0_g1_i1	241	YP_009118628	YP_009118628 polymerase PB1 [Influenza A virus (A/California/07/2009(H1N1))]	31.2	32	16.2	9.5
VERT7_DN311759_c0_g1_i1	230	YP_009246481_1	YP_009246481_1 hypothetical protein [Tilapia lake virus]	52.6	19	21.2	0.28
VERT7_DN300466_c0_g1_i1	870	YP_145794	YP_145794 PB1 protein [Thogoto thogotovirus]	58.8	17	19.2	4.1
VERT7_DN300451_c0_g1_i1	530	YP_009118628	YP_009118628 polymerase PB1 [Influenza A virus (A/California/07/2009(H1N1))]	40.6	32	28.1	0.0053
VERT7_DN300475_c0_g1_i1	499	YP_009665204	YP_009665204 polymerase PB1 [Johnston Atoll quaranjavirus]	62.5	16	25	0.042
VERT7_DN300475_c0_g1_i1	499	YP_009508043	YP_009508043 polymerase PB1 [Quaranfil quaranjavirus]	50	16	21.9	0.36
VERT7_DN300407_c0_g1_i1	206	NP_056657	NP_056657 polymerase PB1 [Influenza B virus (B/Lee/1940)]	36.7	30	24.3	0.03
VERT7_DN346255_c0_g1_i1	215	YP_009110686	YP_009110686 polymerase basic 1 protein [Wellfleet Bay virus]	41.2	17	17.3	3.8
VERT7_DN346214_c0_g1_i1	555	YP_009246481_1	YP_009246481_1 hypothetical protein [Tilapia lake virus]	50	22	21.6	0.52
VERT7_DN370826_c1_g1_i1	318	YP_009246481_1	YP_009246481_1 hypothetical protein [Tilapia lake virus]	61.5	13	21.2	0.39
VERT7_DN306642_c0_g1_i1	525	YP_009352882	YP_009352882 polymerase subunit PB1 [Dhori thogotovirus]	23.4	64	26.9	0.012
VERT7_DN306696_c0_g1_i1	240	YP_009246481_1	YP_009246481_1 hypothetical protein [Tilapia lake virus]	33.3	42	17.3	4.3
VERT7_DN306685_c0_g1_i1	360	YP_145794	YP_145794 PB1 protein [Thogoto thogotovirus]	42.9	21	19.6	1.3
VERT7_DN337170_c0_g1_i1	268	YP_009449556	YP_009449556 polymerase PB1 [Influenza D virus (D/swine/Oklahoma/1334/2011)]	33.3	18	17.7	3.6
VERT7_DN337131_c0_g1_i1	311	YP_009352882	YP_009352882 polymerase subunit PB1 [Dhori thogotovirus]	58.3	12	19.2	1.4
VERT7_DN316992_c0_g1_i1	410	YP_145794	YP_145794 PB1 protein [Thogoto thogotovirus]	52.6	19	18.5	3.2
VERT7_DN316967_c0_g1_i1	368	YP_089653	YP_089653 polymerase 1 [Influenza C virus (C/Ann Arbor/1/50)]	29.6	27	17.7	5
VERT7_DN316976_c0_g1_i1	272	YP_009508043	YP_009508043 polymerase PB1 [Quaranfil quaranjavirus]	62.5	16	18.5	2.2
VERT7_DN368226_c0_g1_i1	372	YP_009118628	YP_009118628 polymerase PB1 [Influenza A virus (A/California/07/2009(H1N1))]	32.3	31	26.9	0.0083
VERT7_DN368251_c0_g1_i1	390	YP_009110686	YP_009110686 polymerase basic 1 protein [Wellfleet Bay virus]	44	25	20	1.1
VERT7_DN335358_c0_g1_i1	358	YP_009665204	YP_009665204 polymerase PB1 [Johnston Atoll quaranjavirus]	30.8	39	18.1	3.7
VERT7_DN305436_c0_g1_i1	202	YP_145804	YP_145804 putative PB1 protein [Salmon isavirus]	29.2	65	25.8	0.01
VERT7_DN305421_c0_g1_i1	285	YP_009665204	YP_009665204 polymerase PB1 [Johnston Atoll quaranjavirus]	38.7	31	24.3	0.041
VERT7_DN351525_c0_g1_i1	468	YP_009110686	YP_009110686 polymerase basic 1 protein [Wellfleet Bay virus]	27.8	36	18.1	4.9
VERT7_DN303702_c0_g1_i1	291	YP_009449556	YP_009449556 polymerase PB1 [Influenza D virus (D/swine/Oklahoma/1334/2011)]	50	14	19.6	1
VERT7_DN303779_c0_g1_i1	332	YP_009110686	YP_009110686 polymerase basic 1 protein [Wellfleet Bay virus]	46.7	15	18.9	2
VERT7_DN376400_c0_g1_i1	262	YP_009110686	YP_009110686 polymerase basic 1 protein [Wellfleet Bay virus]	36.6	41	19.6	0.93
VERT7_DN376400_c0_g1_i1	262	YP_009508043	YP_009508043 polymerase PB1 [Quaranfil quaranjavirus]	36.7	30	18.9	1.6
VERT7_DN376400_c0_g1_i1	262	YP_009665204	YP_009665204 polymerase PB1 [Johnston Atoll quaranjavirus]	34.4	32	17.7	3.5
VERT7_DN376435_c0_g1_i1	233	YP_009110686	YP_009110686 polymerase basic 1 protein [Wellfleet Bay virus]	57.1	14	19.2	1.1
VERT7_DN376480_c0_g1_i1	203	YP_009246481_1	YP_009246481_1 hypothetical protein [Tilapia lake virus]	44.4	27	18.5	1.6
VERT7_DN371038_c0_g1_i1	210	YP_089653	YP_089653 polymerase 1 [Influenza C virus (C/Ann Arbor/1/50)]	35.7	28	19.6	0.75
VERT7_DN371098_c0_g1_i1	334	YP_009246481_1	YP_009246481_1 hypothetical protein [Tilapia lake virus]	56.2	16	17.7	4.5
VERT7_DN323437_c0_g1_i1	433	YP_145794	YP_145794 PB1 protein [Thogoto thogotovirus]	52.9	17	18.5	3.4
VERT7_DN323454_c0_g1_i1	310	NP_056657	NP_056657 polymerase PB1 [Influenza B virus (B/Lee/1940)]	31.2	32	19.2	1.4
VERT7_DN360960_c0_g1_i1	258	YP_009246481_1	YP_009246481_1 hypothetical protein [Tilapia lake virus]	50	20	17.7	3.5
VERT7_DN360989_c0_g1_i1	261	YP_145794	YP_145794 PB1 protein [Thogoto thogotovirus]	37.5	32	20	0.71
VERT7_DN360900_c0_g1_i1	387	YP_009553280	YP_009553280 polymerase basic subunit 1 [Oz virus]	30.8	26	16.9	9
VERT7_DN307406_c0_g1_i1	458	YP_009352882	YP_009352882 polymerase subunit PB1 [Dhori thogotovirus]	31.2	32	22.3	0.25
VERT7_DN307406_c0_g2_i1	459	YP_009352882	YP_009352882 polymerase subunit PB1 [Dhori thogotovirus]	31.2	32	22.3	0.25
VERT7_DN328778_c0_g1_i1	244	YP_009553280	YP_009553280 polymerase basic subunit 1 [Oz virus]	50	14	21.9	0.18
VERT7_DN312619_c0_g1_i1	236	YP_009553280	YP_009553280 polymerase basic subunit 1 [Oz virus]	46.4	28	23.9	0.044
VERT7_DN312679_c0_g1_i1	911	YP_009118628	YP_009118628 polymerase PB1 [Influenza A virus (A/California/07/2009(H1N1))]	50	18	20.8	1.5
VERT7_DN312644_c0_g1_i1	361	YP_089653	YP_089653 polymerase 1 [Influenza C virus (C/Ann Arbor/1/50)]	35.7	28	20.8	0.58
VERT7_DN312637_c0_g1_i1	480	YP_145794	YP_145794 PB1 protein [Thogoto thogotovirus]	40	20	19.2	2.2
VERT7_DN374613_c0_g1_i1	203	YP_009110686	YP_009110686 polymerase basic 1 protein [Wellfleet Bay virus]	41.7	24	22.7	0.085
VERT7_DN377860_c0_g1_i1	264	YP_009110686	YP_009110686 polymerase basic 1 protein [Wellfleet Bay virus]	40	25	18.1	2.7
VERT7_DN377889_c0_g1_i1	257	YP_009118628	YP_009118628 polymerase PB1 [Influenza A virus (A/California/07/2009(H1N1))]	38.5	26	20.4	0.53
VERT7_DN377837_c0_g1_i1	276	YP_009246481_1	YP_009246481_1 hypothetical protein [Tilapia lake virus]	42.9	21	19.6	0.99
VERT7_DN377876_c0_g1_i1	211	YP_009246481_1	YP_009246481_1 hypothetical protein [Tilapia lake virus]	40.9	22	18.9	1.3
VERT7_DN377855_c0_g1_i1	242	YP_009665204	YP_009665204 polymerase PB1 [Johnston Atoll quaranjavirus]	34.4	32	23.9	0.045
VERT7_DN377870_c0_g1_i1	291	YP_009665204	YP_009665204 polymerase PB1 [Johnston Atoll quaranjavirus]	24.4	41	21.6	0.27
VERT7_DN308790_c0_g1_i1	220	YP_009508043	YP_009508043 polymerase PB1 [Quaranfil quaranjavirus]	37.5	24	18.5	1.7
VERT7_DN343237_c0_g1_i1	472	YP_009665204	YP_009665204 polymerase PB1 [Johnston Atoll quaranjavirus]	64.3	14	21.6	0.44
VERT7_DN368149_c0_g1_i1	381	YP_145794	YP_145794 PB1 protein [Thogoto thogotovirus]	40	25	18.9	2.3
VERT7_DN342244_c0_g1_i1	1281	YP_009508043	YP_009508043 polymerase PB1 [Quaranfil quaranjavirus]	30.6	36	24.6	0.14
VERT7_DN342244_c0_g1_i1	1281	YP_009110686	YP_009110686 polymerase basic 1 protein [Wellfleet Bay virus]	30.6	36	23.5	0.32
VERT7_DN342244_c0_g1_i1	1281	YP_009665204	YP_009665204 polymerase PB1 [Johnston Atoll quaranjavirus]	30.6	36	23.1	0.41
VERT7_DN351674_c0_g1_i1	224	YP_009110686	YP_009110686 polymerase basic 1 protein [Wellfleet Bay virus]	47.1	17	16.5	6.7
VERT7_DN351635_c0_g1_i1	254	YP_009508043	YP_009508043 polymerase PB1 [Quaranfil quaranjavirus]	45.8	24	25.4	0.016
VERT7_DN351613_c0_g1_i1	1764	YP_009508043	YP_009508043 polymerase PB1 [Quaranfil quaranjavirus]	37.5	24	21.9	1.3
VERT7_DN351613_c0_g2_i1	1765	YP_009508043	YP_009508043 polymerase PB1 [Quaranfil quaranjavirus]	37.5	24	21.9	1.3
VERT7_DN372947_c0_g1_i1	294	YP_009352882	YP_009352882 polymerase subunit PB1 [Dhori thogotovirus]	70	10	17.3	5.2
VERT7_DN372961_c0_g1_i1	524	YP_089653	YP_089653 polymerase 1 [Influenza C virus (C/Ann Arbor/1/50)]	28.9	38	25	0.044
VERT7_DN369672_c0_g1_i1	368	YP_009449556	YP_009449556 polymerase PB1 [Influenza D virus (D/swine/Oklahoma/1334/2011)]	44.4	18	20	1
VERT7_DN300246_c0_g1_i1	242	YP_009449556	YP_009449556 polymerase PB1 [Influenza D virus (D/swine/Oklahoma/1334/2011)]	42.9	28	26.2	0.0092
VERT7_DN300211_c0_g1_i1	222	YP_009665204	YP_009665204 polymerase PB1 [Johnston Atoll quaranjavirus]	62.5	16	18.9	1.4
VERT7_DN319594_c0_g1_i1	235	YP_145794	YP_145794 PB1 protein [Thogoto thogotovirus]	36.8	19	17.3	4.2
VERT7_DN319578_c0_g1_i1	215	YP_009553280	YP_009553280 polymerase basic subunit 1 [Oz virus]	46.4	28	25.8	0.011
VERT7_DN348578_c0_g1_i1	206	YP_145804	YP_145804 putative PB1 protein [Salmon isavirus]	23.8	63	22.3	0.11
VERT7_DN348587_c0_g1_i1	204	NP_056657	NP_056657 polymerase PB1 [Influenza B virus (B/Lee/1940)]	61.5	13	19.6	0.73
VERT7_DN303572_c0_g1_i1	290	YP_145804	YP_145804 putative PB1 protein [Salmon isavirus]	42.1	19	16.5	8.7
VERT7_DN303597_c0_g1_i1	285	YP_009449556	YP_009449556 polymerase PB1 [Influenza D virus (D/swine/Oklahoma/1334/2011)]	56.2	16	22.3	0.16
VERT7_DN303597_c0_g1_i1	285	YP_009352882	YP_009352882 polymerase subunit PB1 [Dhori thogotovirus]	32.4	34	21.9	0.21
VERT7_DN303597_c0_g1_i1	285	YP_009553280	YP_009553280 polymerase basic subunit 1 [Oz virus]	47.8	23	21.9	0.21
VERT7_DN362494_c0_g1_i1	245	YP_089653	YP_089653 polymerase 1 [Influenza C virus (C/Ann Arbor/1/50)]	32.7	55	28.1	0.0024
VERT7_DN336720_c0_g1_i1	340	YP_009449556	YP_009449556 polymerase PB1 [Influenza D virus (D/swine/Oklahoma/1334/2011)]	25	36	17.3	6
VERT7_DN357170_c0_g1_i1	220	YP_009110686	YP_009110686 polymerase basic 1 protein [Wellfleet Bay virus]	28.2	39	20.4	0.46
VERT7_DN357170_c0_g1_i1	220	YP_009665204	YP_009665204 polymerase PB1 [Johnston Atoll quaranjavirus]	32.3	31	17.7	3
VERT7_DN357106_c0_g1_i1	226	YP_145804	YP_145804 putative PB1 protein [Salmon isavirus]	39.1	23	22.3	0.12
VERT7_DN357187_c0_g1_i1	411	YP_009118628	YP_009118628 polymerase PB1 [Influenza A virus (A/California/07/2009(H1N1))]	57.1	14	16.9	9.5
VERT7_DN357103_c0_g1_i1	254	YP_009665204	YP_009665204 polymerase PB1 [Johnston Atoll quaranjavirus]	53.3	15	18.9	1.5
VERT7_DN358717_c0_g1_i1	358	YP_009352882	YP_009352882 polymerase subunit PB1 [Dhori thogotovirus]	40	15	19.2	1.7
VERT7_DN358789_c0_g1_i1	255	YP_009246481_1	YP_009246481_1 hypothetical protein [Tilapia lake virus]	38.1	21	16.5	7.7
VERT7_DN358751_c0_g1_i1	242	YP_009665204	YP_009665204 polymerase PB1 [Johnston Atoll quaranjavirus]	42.1	19	19.2	1.1
VERT7_DN358751_c0_g1_i1	242	YP_009508043	YP_009508043 polymerase PB1 [Quaranfil quaranjavirus]	42.1	19	18.9	1.5
VERT7_DN375248_c0_g1_i1	226	YP_009665204	YP_009665204 polymerase PB1 [Johnston Atoll quaranjavirus]	38.1	21	19.6	0.8
VERT7_DN323395_c0_g1_i1	518	YP_009246481_1	YP_009246481_1 hypothetical protein [Tilapia lake virus]	25.6	43	18.1	5.4
VERT7_DN323352_c0_g1_i1	262	YP_009246481_1	YP_009246481_1 hypothetical protein [Tilapia lake virus]	53.8	13	16.9	6
VERT7_DN323341_c0_g1_i1	239	YP_009246481_1	YP_009246481_1 hypothetical protein [Tilapia lake virus]	46.4	28	19.2	1.1
VERT7_DN316898_c0_g1_i1	388	YP_009508043	YP_009508043 polymerase PB1 [Quaranfil quaranjavirus]	30.3	33	18.1	4
VERT7_DN316875_c0_g1_i1	399	YP_009665204	YP_009665204 polymerase PB1 [Johnston Atoll quaranjavirus]	46.4	28	25.8	0.02
VERT7_DN316875_c0_g1_i1	399	YP_089653	YP_089653 polymerase 1 [Influenza C virus (C/Ann Arbor/1/50)]	34.5	29	19.2	1.9
VERT7_DN325522_c0_g1_i1	231	YP_145804	YP_145804 putative PB1 protein [Salmon isavirus]	64.3	14	22.7	0.098
VERT7_DN325885_c0_g1_i1	275	YP_009118628	YP_009118628 polymerase PB1 [Influenza A virus (A/California/07/2009(H1N1))]	45	20	22.7	0.12
VERT7_DN325896_c0_g1_i1	257	YP_145804	YP_145804 putative PB1 protein [Salmon isavirus]	45.8	24	21.9	0.18
VERT7_DN381267_c0_g1_i1	202	YP_009110686	YP_009110686 polymerase basic 1 protein [Wellfleet Bay virus]	52.6	19	20	0.55
VERT7_DN329610_c0_g1_i1	271	YP_009665204	YP_009665204 polymerase PB1 [Johnston Atoll quaranjavirus]	36.7	30	22.7	0.11
VERT7_DN329687_c0_g1_i1	238	YP_009246481_1	YP_009246481_1 hypothetical protein [Tilapia lake virus]	41.7	24	24.6	0.026
VERT7_DN349903_c0_g1_i1	238	YP_009352882	YP_009352882 polymerase subunit PB1 [Dhori thogotovirus]	60	15	20.4	0.5
VERT7_DN333964_c0_g1_i1	209	YP_009449556	YP_009449556 polymerase PB1 [Influenza D virus (D/swine/Oklahoma/1334/2011)]	55.6	18	21.2	0.25
VERT7_DN333938_c0_g1_i1	202	YP_009352882	YP_009352882 polymerase subunit PB1 [Dhori thogotovirus]	87.5	8	19.6	0.72
VERT7_DN333905_c0_g1_i1	317	NP_056657	NP_056657 polymerase PB1 [Influenza B virus (B/Lee/1940)]	47.4	19	18.1	3.3
VERT7_DN316078_c0_g1_i1	225	YP_009508043	YP_009508043 polymerase PB1 [Quaranfil quaranjavirus]	72.7	11	21.2	0.28
VERT7_DN316001_c0_g1_i1	213	YP_009665204	YP_009665204 polymerase PB1 [Johnston Atoll quaranjavirus]	70	10	16.2	8.4
VERT7_DN316047_c0_g1_i1	256	YP_009665204	YP_009665204 polymerase PB1 [Johnston Atoll quaranjavirus]	41.2	34	22.7	0.11
VERT7_DN316079_c0_g1_i1	460	YP_145794	YP_145794 PB1 protein [Thogoto thogotovirus]	42.9	28	22.7	0.19
VERT7_DN316022_c0_g1_i1	243	YP_009246481_1	YP_009246481_1 hypothetical protein [Tilapia lake virus]	42.9	21	19.6	0.87
VERT7_DN316013_c0_g1_i1	310	YP_145794	YP_145794 PB1 protein [Thogoto thogotovirus]	45.7	35	29.3	0.0014
VERT7_DN338967_c0_g1_i1	235	YP_009118628	YP_009118628 polymerase PB1 [Influenza A virus (A/California/07/2009(H1N1))]	50	16	16.2	9.2
VERT7_DN342891_c0_g1_i1	229	YP_009246481_1	YP_009246481_1 hypothetical protein [Tilapia lake virus]	36.4	22	18.5	1.8
VERT7_DN342891_c0_g1_i1	229	YP_009246481_1	YP_009246481_1 hypothetical protein [Tilapia lake virus]	64.3	14	17.7	3.1
VERT7_DN342829_c0_g1_i1	410	YP_145804	YP_145804 putative PB1 protein [Salmon isavirus]	37.5	24	19.6	1.5
VERT7_DN342829_c0_g2_i1	410	YP_145804	YP_145804 putative PB1 protein [Salmon isavirus]	37.5	24	19.2	1.9
VERT7_DN342899_c0_g1_i1	266	YP_009553280	YP_009553280 polymerase basic subunit 1 [Oz virus]	33.3	36	18.5	2.1
VERT7_DN377333_c0_g1_i1	206	YP_145804	YP_145804 putative PB1 protein [Salmon isavirus]	34.8	23	17.3	3.6
VERT7_DN377321_c0_g1_i1	416	YP_009118628	YP_009118628 polymerase PB1 [Influenza A virus (A/California/07/2009(H1N1))]	44.4	18	19.2	1.9
VERT7_DN377379_c0_g1_i1	240	YP_009553280	YP_009553280 polymerase basic subunit 1 [Oz virus]	40.9	22	17.3	4.3
VERT7_DN310365_c0_g1_i1	623	NP_056657	NP_056657 polymerase PB1 [Influenza B virus (B/Lee/1940)]	30.2	43	25.4	0.04
VERT7_DN320216_c0_g1_i1	213	YP_145794	YP_145794 PB1 protein [Thogoto thogotovirus]	33.3	30	20	0.58
VERT7_DN342095_c0_g1_i1	302	YP_009118628	YP_009118628 polymerase PB1 [Influenza A virus (A/California/07/2009(H1N1))]	31.8	22	20.4	0.63
VERT7_DN301684_c0_g1_i1	321	YP_145804	YP_145804 putative PB1 protein [Salmon isavirus]	45.5	22	16.5	9.7
VERT7_DN380586_c0_g1_i1	261	YP_009118628	YP_009118628 polymerase PB1 [Influenza A virus (A/California/07/2009(H1N1))]	29.6	27	17.7	3.5
VERT7_DN380505_c0_g1_i1	255	YP_009508043	YP_009508043 polymerase PB1 [Quaranfil quaranjavirus]	47.4	19	17.3	4.5
VERT7_DN380505_c0_g1_i1	255	YP_009508043	YP_009508043 polymerase PB1 [Quaranfil quaranjavirus]	66.7	9	17.3	4.5
VERT7_DN380527_c0_g1_i1	459	YP_145804	YP_145804 putative PB1 protein [Salmon isavirus]	61.5	13	17.3	8.1
VERT7_DN305605_c0_g1_i1	264	YP_089653	YP_089653 polymerase 1 [Influenza C virus (C/Ann Arbor/1/50)]	64.3	14	20.8	0.42
VERT7_DN305605_c0_g1_i1	264	YP_009449556	YP_009449556 polymerase PB1 [Influenza D virus (D/swine/Oklahoma/1334/2011)]	64.3	14	20.8	0.42
VERT7_DN352257_c0_g1_i1	225	YP_009110686	YP_009110686 polymerase basic 1 protein [Wellfleet Bay virus]	81.8	11	20.4	0.47
VERT7_DN304163_c0_g1_i1	3002	YP_009508043	YP_009508043 polymerase PB1 [Quaranfil quaranjavirus]	43.5	23	24.3	0.44
VERT7_DN304157_c0_g1_i1	330	YP_009118628	YP_009118628 polymerase PB1 [Influenza A virus (A/California/07/2009(H1N1))]	53.8	13	17.3	5.9
VERT7_DN304145_c0_g1_i1	506	NP_056657	NP_056657 polymerase PB1 [Influenza B virus (B/Lee/1940)]	40.7	27	19.6	1.8
VERT7_DN364927_c0_g1_i1	268	YP_009665204	YP_009665204 polymerase PB1 [Johnston Atoll quaranjavirus]	37.9	29	19.6	0.95
VERT7_DN364951_c0_g1_i1	406	YP_009246481_1	YP_009246481_1 hypothetical protein [Tilapia lake virus]	53.8	13	16.9	9.4
VERT7_DN303648_c0_g1_i1	226	YP_009508043	YP_009508043 polymerase PB1 [Quaranfil quaranjavirus]	50	20	21.6	0.21
VERT7_DN374562_c0_g1_i1	228	YP_009352882	YP_009352882 polymerase subunit PB1 [Dhori thogotovirus]	47.4	19	18.1	2.4
VERT7_DN381799_c0_g1_i1	237	YP_145804	YP_145804 putative PB1 protein [Salmon isavirus]	58.3	12	20	0.65
VERT7_DN338759_c0_g1_i1	235	YP_009352882	YP_009352882 polymerase subunit PB1 [Dhori thogotovirus]	47.4	19	20	0.64
VERT7_DN338773_c0_g1_i1	426	YP_009553280	YP_009553280 polymerase basic subunit 1 [Oz virus]	42.3	26	20.4	0.89
VERT7_DN338773_c0_g1_i1	426	YP_009352882	YP_009352882 polymerase subunit PB1 [Dhori thogotovirus]	38.5	26	19.6	1.5
VERT7_DN338707_c0_g1_i1	205	YP_009246481_1	YP_009246481_1 hypothetical protein [Tilapia lake virus]	35	20	19.6	0.73
VERT7_DN338795_c0_g1_i1	218	YP_009553280	YP_009553280 polymerase basic subunit 1 [Oz virus]	32.4	37	19.2	1
VERT7_DN359948_c0_g1_i1	282	YP_009665204	YP_009665204 polymerase PB1 [Johnston Atoll quaranjavirus]	36	25	21.2	0.35
VERT7_DN359900_c0_g1_i1	209	YP_145804	YP_145804 putative PB1 protein [Salmon isavirus]	41.7	24	21.9	0.15
VERT7_DN360551_c0_g1_i1	360	YP_009118628	YP_009118628 polymerase PB1 [Influenza A virus (A/California/07/2009(H1N1))]	43.5	23	21.9	0.26
VERT7_DN337334_c0_g1_i1	264	YP_145804	YP_145804 putative PB1 protein [Salmon isavirus]	35.1	37	18.5	2.1
VERT7_DN310817_c0_g1_i1	365	YP_009110686	YP_009110686 polymerase basic 1 protein [Wellfleet Bay virus]	35.3	34	20.8	0.58
VERT7_DN310834_c0_g1_i1	295	YP_145804	YP_145804 putative PB1 protein [Salmon isavirus]	45.5	22	19.6	1.1
VERT7_DN310828_c0_g1_i1	365	YP_009118628	YP_009118628 polymerase PB1 [Influenza A virus (A/California/07/2009(H1N1))]	43.5	23	25.8	0.018
VERT7_DN345250_c0_g1_i1	615	YP_145804	YP_145804 putative PB1 protein [Salmon isavirus]	53.3	15	20	1.7
VERT7_DN345222_c0_g1_i1	311	YP_145794	YP_145794 PB1 protein [Thogoto thogotovirus]	41.7	24	22.7	0.13
VERT7_DN345265_c0_g1_i1	278	YP_145794	YP_145794 PB1 protein [Thogoto thogotovirus]	37.5	24	24.6	0.031
VERT7_DN345277_c0_g1_i1	224	YP_009449556	YP_009449556 polymerase PB1 [Influenza D virus (D/swine/Oklahoma/1334/2011)]	50	16	19.2	1
VERT7_DN345297_c0_g1_i1	373	YP_009553280	YP_009553280 polymerase basic subunit 1 [Oz virus]	44	25	18.5	3
VERT7_DN345268_c0_g1_i1	266	YP_009118628	YP_009118628 polymerase PB1 [Influenza A virus (A/California/07/2009(H1N1))]	41.7	24	18.5	2.1
VERT7_DN344403_c0_g1_i1	394	YP_009665204	YP_009665204 polymerase PB1 [Johnston Atoll quaranjavirus]	44.4	18	17.7	5.3
VERT7_DN344474_c0_g1_i1	580	NP_056657	NP_056657 polymerase PB1 [Influenza B virus (B/Lee/1940)]	40	25	21.2	0.71
VERT7_DN344420_c0_g1_i1	376	YP_009246481_1	YP_009246481_1 hypothetical protein [Tilapia lake virus]	50	16	20.4	0.79
VERT7_DN344469_c0_g1_i1	245	YP_009110686	YP_009110686 polymerase basic 1 protein [Wellfleet Bay virus]	33.3	21	18.5	1.9
VERT7_DN305109_c0_g1_i1	409	YP_089653	YP_089653 polymerase 1 [Influenza C virus (C/Ann Arbor/1/50)]	55.6	18	21.6	0.38
VERT7_DN366445_c0_g1_i1	362	YP_009665204	YP_009665204 polymerase PB1 [Johnston Atoll quaranjavirus]	40	25	25	0.031
VERT7_DN366498_c0_g1_i1	343	YP_009110686	YP_009110686 polymerase basic 1 protein [Wellfleet Bay virus]	52.4	21	26.2	0.013
VERT7_DN366488_c0_g1_i1	240	YP_009665204	YP_009665204 polymerase PB1 [Johnston Atoll quaranjavirus]	63.6	11	18.1	2.5
VERT7_DN317337_c0_g1_i1	224	YP_009118628	YP_009118628 polymerase PB1 [Influenza A virus (A/California/07/2009(H1N1))]	64.3	14	18.1	2.3
VERT7_DN317371_c0_g1_i1	406	YP_009110686	YP_009110686 polymerase basic 1 protein [Wellfleet Bay virus]	50	18	20	1.1
VERT7_DN306963_c0_g1_i1	414	NP_056657	NP_056657 polymerase PB1 [Influenza B virus (B/Lee/1940)]	60	15	23.9	0.078
VERT7_DN306989_c0_g1_i1	609	YP_145794	YP_145794 PB1 protein [Thogoto thogotovirus]	37.5	24	20.8	0.98
VERT7_DN306958_c0_g1_i1	361	YP_009246481_1	YP_009246481_1 hypothetical protein [Tilapia lake virus]	34.6	26	17.3	6.4
VERT7_DN355860_c0_g1_i1	303	YP_009553280	YP_009553280 polymerase basic subunit 1 [Oz virus]	44.4	27	20.8	0.49
VERT7_DN355825_c0_g1_i1	206	NP_056657	NP_056657 polymerase PB1 [Influenza B virus (B/Lee/1940)]	45	20	21.2	0.25
VERT7_DN325962_c0_g1_i1	225	YP_009110686	YP_009110686 polymerase basic 1 protein [Wellfleet Bay virus]	46.7	15	20	0.62
VERT7_DN366097_c0_g1_i1	951	NP_056657	NP_056657 polymerase PB1 [Influenza B virus (B/Lee/1940)]	30.6	36	23.1	0.31
VERT7_DN366098_c0_g1_i1	218	YP_009665204	YP_009665204 polymerase PB1 [Johnston Atoll quaranjavirus]	66.7	15	21.9	0.16
VERT7_DN366098_c0_g1_i1	218	YP_009508043	YP_009508043 polymerase PB1 [Quaranfil quaranjavirus]	60	15	21.6	0.2
VERT7_DN322825_c0_g1_i1	218	YP_009246481_1	YP_009246481_1 hypothetical protein [Tilapia lake virus]	53.8	13	16.2	8.5
VERT7_DN322827_c0_g1_i1	244	YP_009118628	YP_009118628 polymerase PB1 [Influenza A virus (A/California/07/2009(H1N1))]	50	14	17.3	4.3
VERT7_DN322834_c0_g1_i1	495	YP_089653	YP_089653 polymerase 1 [Influenza C virus (C/Ann Arbor/1/50)]	44.4	27	28.5	0.0038
VERT7_DN359660_c0_g1_i1	211	YP_009246481_1	YP_009246481_1 hypothetical protein [Tilapia lake virus]	50	16	16.2	8.3
VERT7_DN359692_c0_g1_i1	265	YP_009118628	YP_009118628 polymerase PB1 [Influenza A virus (A/California/07/2009(H1N1))]	56.2	16	19.2	1.2
VERT7_DN359684_c0_g1_i1	409	YP_009553280	YP_009553280 polymerase basic subunit 1 [Oz virus]	37	27	20.4	0.86
VERT7_DN359688_c0_g1_i1	261	YP_009553280	YP_009553280 polymerase basic subunit 1 [Oz virus]	44.1	34	21.2	0.32
VERT7_DN359673_c0_g1_i1	226	YP_009553280	YP_009553280 polymerase basic subunit 1 [Oz virus]	47.4	19	18.9	1.4
VERT7_DN315579_c0_g1_i1	205	YP_009665204	YP_009665204 polymerase PB1 [Johnston Atoll quaranjavirus]	36.4	22	16.5	6.2
VERT7_DN315509_c0_g1_i1	646	YP_145794	YP_145794 PB1 protein [Thogoto thogotovirus]	45.8	24	22.3	0.36
VERT7_DN346935_c0_g1_i1	301	YP_009246481_1	YP_009246481_1 hypothetical protein [Tilapia lake virus]	39.3	28	22.3	0.17
VERT7_DN314008_c0_g1_i1	320	YP_145804	YP_145804 putative PB1 protein [Salmon isavirus]	47.4	19	19.6	1.1
VERT7_DN350716_c0_g1_i1	228	YP_009508043	YP_009508043 polymerase PB1 [Quaranfil quaranjavirus]	43.8	16	20.8	0.37
VERT7_DN350705_c1_g1_i1	659	NP_056657	NP_056657 polymerase PB1 [Influenza B virus (B/Lee/1940)]	45.5	22	19.6	2.3
VERT7_DN373269_c0_g1_i1	203	YP_145804	YP_145804 putative PB1 protein [Salmon isavirus]	45.5	22	17.3	3.6
VERT7_DN330951_c0_g2_i1	492	YP_009508043	YP_009508043 polymerase PB1 [Quaranfil quaranjavirus]	47.4	19	21.2	0.6
VERT7_DN330933_c0_g1_i1	223	YP_009352882	YP_009352882 polymerase subunit PB1 [Dhori thogotovirus]	36.4	22	16.9	5.1
VERT7_DN314484_c0_g1_i1	208	YP_089653	YP_089653 polymerase 1 [Influenza C virus (C/Ann Arbor/1/50)]	31.4	51	22.7	0.087
VERT7_DN314461_c0_g1_i1	346	YP_009246481_1	YP_009246481_1 hypothetical protein [Tilapia lake virus]	24.1	54	18.5	2.7
VERT7_DN330864_c0_g1_i1	363	YP_009553280	YP_009553280 polymerase basic subunit 1 [Oz virus]	35.5	31	19.6	1.3
VERT7_DN330895_c0_g1_i1	350	YP_009246481_1	YP_009246481_1 hypothetical protein [Tilapia lake virus]	69.2	13	18.1	3.6
VERT7_DN321388_c0_g1_i1	296	YP_009246481_1	YP_009246481_1 hypothetical protein [Tilapia lake virus]	53.3	15	20	0.8
VERT7_DN321311_c0_g1_i1	330	YP_089653	YP_089653 polymerase 1 [Influenza C virus (C/Ann Arbor/1/50)]	43.8	16	17.3	5.9
VERT7_DN362805_c0_g1_i1	230	YP_009246481_1	YP_009246481_1 hypothetical protein [Tilapia lake virus]	64.3	14	18.9	1.4
VERT7_DN300604_c0_g1_i1	383	YP_009110686	YP_009110686 polymerase basic 1 protein [Wellfleet Bay virus]	40.9	22	20	1
VERT7_DN207982_c0_g1_i1	211	NP_056657	NP_056657 polymerase PB1 [Influenza B virus (B/Lee/1940)]	38.1	21	17.3	3.7
VERT7_DN207966_c0_g1_i1	377	YP_009110686	YP_009110686 polymerase basic 1 protein [Wellfleet Bay virus]	29	31	20	1
VERT7_DN207966_c0_g1_i1	377	YP_009110686	YP_009110686 polymerase basic 1 protein [Wellfleet Bay virus]	43.5	23	19.2	1.8
VERT7_DN207919_c0_g1_i1	250	YP_009665204	YP_009665204 polymerase PB1 [Johnston Atoll quaranjavirus]	45	20	19.2	1.2
VERT7_DN295578_c0_g1_i1	282	YP_009449556	YP_009449556 polymerase PB1 [Influenza D virus (D/swine/Oklahoma/1334/2011)]	71.4	7	16.5	8.5
VERT7_DN295533_c0_g1_i1	285	YP_009553280	YP_009553280 polymerase basic subunit 1 [Oz virus]	30.8	39	25	0.024
VERT7_DN294944_c0_g1_i1	287	YP_089653	YP_089653 polymerase 1 [Influenza C virus (C/Ann Arbor/1/50)]	39.1	23	22.3	0.16
VERT7_DN205481_c0_g1_i1	221	YP_089653	YP_089653 polymerase 1 [Influenza C virus (C/Ann Arbor/1/50)]	56.2	16	20	0.6
VERT7_DN205409_c0_g1_i1	362	YP_009352882	YP_009352882 polymerase subunit PB1 [Dhori thogotovirus]	36.4	33	19.6	1.3
VERT7_DN205487_c0_g1_i1	382	YP_009246481_1	YP_009246481_1 hypothetical protein [Tilapia lake virus]	31.4	51	21.9	0.27
VERT7_DN256303_c0_g1_i1	204	YP_009449556	YP_009449556 polymerase PB1 [Influenza D virus (D/swine/Oklahoma/1334/2011)]	50	20	20.4	0.43
VERT7_DN229710_c0_g1_i1	214	YP_009110686	YP_009110686 polymerase basic 1 protein [Wellfleet Bay virus]	30.3	33	20.8	0.34
VERT7_DN229751_c0_g1_i1	206	YP_009449556	YP_009449556 polymerase PB1 [Influenza D virus (D/swine/Oklahoma/1334/2011)]	43.8	48	23.1	0.066
VERT7_DN229746_c0_g1_i1	376	YP_009553280	YP_009553280 polymerase basic subunit 1 [Oz virus]	38.5	26	21.6	0.35
VERT7_DN243798_c0_g1_i1	202	YP_009553280	YP_009553280 polymerase basic subunit 1 [Oz virus]	50	16	19.2	0.94
VERT7_DN243718_c0_g1_i1	746	YP_009449556	YP_009449556 polymerase PB1 [Influenza D virus (D/swine/Oklahoma/1334/2011)]	47.4	19	21.6	0.7
VERT7_DN243717_c0_g1_i1	482	YP_009246481_1	YP_009246481_1 hypothetical protein [Tilapia lake virus]	35	40	20.8	0.77
VERT7_DN234350_c0_g1_i1	222	YP_145804	YP_145804 putative PB1 protein [Salmon isavirus]	39.3	28	20.8	0.36
VERT7_DN234306_c0_g1_i1	309	YP_009246481_1	YP_009246481_1 hypothetical protein [Tilapia lake virus]	66.7	15	23.1	0.1
VERT7_DN234314_c0_g1_i1	223	YP_009508043	YP_009508043 polymerase PB1 [Quaranfil quaranjavirus]	64.3	14	23.1	0.072
VERT7_DN234314_c0_g1_i1	223	YP_009110686	YP_009110686 polymerase basic 1 protein [Wellfleet Bay virus]	56.2	16	22.7	0.094
VERT7_DN234392_c0_g1_i1	344	NP_056657	NP_056657 polymerase PB1 [Influenza B virus (B/Lee/1940)]	30.8	26	18.5	2.7
VERT7_DN216404_c0_g1_i1	449	YP_145794	YP_145794 PB1 protein [Thogoto thogotovirus]	80	10	20.4	0.94
VERT7_DN216403_c0_g1_i1	231	YP_145794	YP_145794 PB1 protein [Thogoto thogotovirus]	44.8	29	19.2	1.1
VERT7_DN206195_c0_g1_i1	202	YP_009110686	YP_009110686 polymerase basic 1 protein [Wellfleet Bay virus]	44.4	18	20.8	0.32
VERT7_DN269041_c0_g1_i1	301	NP_056657	NP_056657 polymerase PB1 [Influenza B virus (B/Lee/1940)]	38.9	18	18.9	1.8
VERT7_DN269034_c0_g1_i1	661	YP_009246481_1	YP_009246481_1 hypothetical protein [Tilapia lake virus]	38.7	31	27.3	0.011
VERT7_DN269034_c0_g2_i1	666	YP_009246481_1	YP_009246481_1 hypothetical protein [Tilapia lake virus]	38.7	31	27.3	0.011
VERT7_DN269023_c0_g1_i1	224	YP_089653	YP_089653 polymerase 1 [Influenza C virus (C/Ann Arbor/1/50)]	46.2	13	19.6	0.79
VERT7_DN271379_c0_g1_i1	510	YP_009508043	YP_009508043 polymerase PB1 [Quaranfil quaranjavirus]	42.3	26	21.6	0.48
VERT7_DN271380_c0_g1_i1	392	YP_009118628	YP_009118628 polymerase PB1 [Influenza A virus (A/California/07/2009(H1N1))]	57.1	14	19.6	1.4
VERT7_DN271316_c0_g1_i1	260	YP_009246481_1	YP_009246481_1 hypothetical protein [Tilapia lake virus]	44.4	27	23.5	0.064
VERT7_DN271317_c0_g1_i1	416	NP_056657	NP_056657 polymerase PB1 [Influenza B virus (B/Lee/1940)]	48	25	28.5	0.0032
VERT7_DN271317_c0_g1_i1	416	YP_009118628	YP_009118628 polymerase PB1 [Influenza A virus (A/California/07/2009(H1N1))]	48	25	25.8	0.021
VERT7_DN271386_c0_g1_i1	215	YP_145794	YP_145794 PB1 protein [Thogoto thogotovirus]	44.4	18	16.9	4.9
VERT7_DN299815_c0_g1_i1	347	YP_009110686	YP_009110686 polymerase basic 1 protein [Wellfleet Bay virus]	57.1	14	17.3	6.1
VERT7_DN299815_c0_g1_i1	347	YP_009665204	YP_009665204 polymerase PB1 [Johnston Atoll quaranjavirus]	57.1	14	16.9	8
VERT7_DN280302_c0_g1_i1	239	YP_009352882	YP_009352882 polymerase subunit PB1 [Dhori thogotovirus]	50	16	21.6	0.22
VERT7_DN280376_c0_g1_i1	302	YP_089653	YP_089653 polymerase 1 [Influenza C virus (C/Ann Arbor/1/50)]	36.4	33	20.4	0.63
VERT7_DN223317_c0_g1_i1	386	YP_009246481_1	YP_009246481_1 hypothetical protein [Tilapia lake virus]	46.7	15	18.9	2.3
VERT7_DN223317_c0_g2_i1	386	YP_009246481_1	YP_009246481_1 hypothetical protein [Tilapia lake virus]	46.7	15	18.9	2.3
VERT7_DN223345_c0_g1_i1	381	YP_145794	YP_145794 PB1 protein [Thogoto thogotovirus]	38.5	26	20.4	0.8
VERT7_DN237518_c0_g1_i1	343	YP_009665204	YP_009665204 polymerase PB1 [Johnston Atoll quaranjavirus]	37.5	32	22.3	0.19
VERT7_DN237592_c0_g1_i1	354	YP_145804	YP_145804 putative PB1 protein [Salmon isavirus]	41.2	17	21.6	0.33
VERT7_DN286065_c0_g1_i1	210	YP_145794	YP_145794 PB1 protein [Thogoto thogotovirus]	50	14	17.7	2.9
VERT7_DN286012_c0_g1_i1	442	YP_009352882	YP_009352882 polymerase subunit PB1 [Dhori thogotovirus]	52.6	19	17.7	6
VERT7_DN231864_c0_g1_i1	420	YP_009246481_1	YP_009246481_1 hypothetical protein [Tilapia lake virus]	53.8	13	18.9	2.6
VERT7_DN231895_c0_g1_i1	213	YP_009118628	YP_009118628 polymerase PB1 [Influenza A virus (A/California/07/2009(H1N1))]	34.5	29	23.1	0.069
VERT7_DN233085_c0_g1_i1	394	YP_009110686	YP_009110686 polymerase basic 1 protein [Wellfleet Bay virus]	53.3	15	20.4	0.82
VERT7_DN279526_c0_g1_i1	271	YP_009508043	YP_009508043 polymerase PB1 [Quaranfil quaranjavirus]	50	16	19.2	1.3
VERT7_DN279526_c0_g1_i1	271	YP_009665204	YP_009665204 polymerase PB1 [Johnston Atoll quaranjavirus]	66.7	12	18.5	2.2
VERT7_DN246418_c0_g1_i1	352	YP_145804	YP_145804 putative PB1 protein [Salmon isavirus]	50	14	17.7	4.8
VERT7_DN246461_c0_g1_i1	443	NP_056657	NP_056657 polymerase PB1 [Influenza B virus (B/Lee/1940)]	61.5	13	20	1.2
VERT7_DN246477_c0_g1_i1	503	YP_145804	YP_145804 putative PB1 protein [Salmon isavirus]	50	16	18.1	5.2
VERT7_DN237698_c0_g1_i1	204	YP_009246481_1	YP_009246481_1 hypothetical protein [Tilapia lake virus]	47.6	21	22.7	0.086
VERT7_DN269614_c0_g1_i1	298	YP_009665204	YP_009665204 polymerase PB1 [Johnston Atoll quaranjavirus]	47.1	17	17.3	5.3
VERT7_DN269336_c0_g1_i1	417	YP_009246481_1	YP_009246481_1 hypothetical protein [Tilapia lake virus]	38.9	18	20.4	0.87
VERT7_DN269316_c0_g1_i1	224	NP_056657	NP_056657 polymerase PB1 [Influenza B virus (B/Lee/1940)]	52.9	17	17.3	3.9
VERT7_DN269314_c0_g1_i1	270	NP_056657	NP_056657 polymerase PB1 [Influenza B virus (B/Lee/1940)]	47.1	17	18.1	2.8
VERT7_DN269377_c0_g1_i1	256	YP_145794	YP_145794 PB1 protein [Thogoto thogotovirus]	32.3	31	18.1	2.7
VERT7_DN283338_c0_g1_i1	217	YP_009352882	YP_009352882 polymerase subunit PB1 [Dhori thogotovirus]	28	25	17.3	3.8
VERT7_DN283397_c0_g1_i1	238	YP_009553280	YP_009553280 polymerase basic subunit 1 [Oz virus]	53.8	13	16.5	7.2
VERT7_DN273697_c0_g1_i1	312	NP_056657	NP_056657 polymerase PB1 [Influenza B virus (B/Lee/1940)]	50	16	17.7	4.2
VERT7_DN273649_c0_g1_i1	226	YP_009553280	YP_009553280 polymerase basic subunit 1 [Oz virus]	60	15	21.2	0.28
VERT7_DN265727_c0_g1_i1	259	YP_009508043	YP_009508043 polymerase PB1 [Quaranfil quaranjavirus]	46.7	15	17.7	3.5
VERT7_DN265743_c0_g1_i1	345	YP_089653	YP_089653 polymerase 1 [Influenza C virus (C/Ann Arbor/1/50)]	77.8	9	17.7	4.7
VERT7_DN265760_c0_g1_i1	275	YP_009553280	YP_009553280 polymerase basic subunit 1 [Oz virus]	30.3	33	23.9	0.052
VERT7_DN259191_c0_g1_i1	233	YP_009246481_1	YP_009246481_1 hypothetical protein [Tilapia lake virus]	40.9	22	18.5	1.8
VERT7_DN245383_c0_g1_i1	255	YP_009665204	YP_009665204 polymerase PB1 [Johnston Atoll quaranjavirus]	47.8	23	18.1	2.7
VERT7_DN245362_c0_g1_i1	474	NP_056657	NP_056657 polymerase PB1 [Influenza B virus (B/Lee/1940)]	34.5	29	20	1.3
VERT7_DN245380_c0_g1_i1	402	YP_009352882	YP_009352882 polymerase subunit PB1 [Dhori thogotovirus]	58.3	12	19.6	1.4
VERT7_DN259432_c0_g1_i1	274	YP_009665204	YP_009665204 polymerase PB1 [Johnston Atoll quaranjavirus]	41.9	31	22.3	0.15
VERT7_DN259432_c0_g1_i1	274	YP_009665204	YP_009665204 polymerase PB1 [Johnston Atoll quaranjavirus]	28.6	35	17.3	4.8
VERT7_DN259458_c0_g1_i1	216	YP_145804	YP_145804 putative PB1 protein [Salmon isavirus]	39.3	28	21.2	0.27
VERT7_DN259488_c0_g1_i1	276	YP_089653	YP_089653 polymerase 1 [Influenza C virus (C/Ann Arbor/1/50)]	50	14	16.9	6.4
VERT7_DN259491_c0_g1_i1	210	YP_009118628	YP_009118628 polymerase PB1 [Influenza A virus (A/California/07/2009(H1N1))]	47.4	19	20.4	0.44
VERT7_DN272082_c0_g1_i1	474	YP_009553280	YP_009553280 polymerase basic subunit 1 [Oz virus]	46.7	15	17.3	8.4
VERT7_DN272074_c0_g1_i1	403	YP_009553280	YP_009553280 polymerase basic subunit 1 [Oz virus]	34.2	38	24.3	0.058
VERT7_DN272074_c0_g1_i1	403	YP_009352882	YP_009352882 polymerase subunit PB1 [Dhori thogotovirus]	32.1	28	22.7	0.17
VERT7_DN203300_c0_g1_i1	323	NP_056657	NP_056657 polymerase PB1 [Influenza B virus (B/Lee/1940)]	29.2	48	25	0.027
VERT7_DN203334_c0_g1_i1	316	YP_145794	YP_145794 PB1 protein [Thogoto thogotovirus]	33.3	51	26.9	0.0071
VERT7_DN203336_c0_g1_i1	243	YP_009352882	YP_009352882 polymerase subunit PB1 [Dhori thogotovirus]	50	22	25	0.021
VERT7_DN204957_c0_g1_i1	232	YP_009665204	YP_009665204 polymerase PB1 [Johnston Atoll quaranjavirus]	57.1	14	21.9	0.17
VERT7_DN204957_c0_g1_i1	232	YP_009508043	YP_009508043 polymerase PB1 [Quaranfil quaranjavirus]	57.1	14	21.9	0.17
VERT7_DN204957_c0_g1_i1	232	YP_009110686	YP_009110686 polymerase basic 1 protein [Wellfleet Bay virus]	64.3	14	21.9	0.17
VERT7_DN276104_c0_g1_i1	211	YP_145794	YP_145794 PB1 protein [Thogoto thogotovirus]	37.5	16	17.7	2.9
VERT7_DN276119_c0_g1_i1	214	YP_009246481_1	YP_009246481_1 hypothetical protein [Tilapia lake virus]	40.6	32	20.4	0.45
VERT7_DN276113_c0_g1_i1	703	YP_009118628	YP_009118628 polymerase PB1 [Influenza A virus (A/California/07/2009(H1N1))]	30.8	39	21.6	0.66
VERT7_DN263148_c0_g1_i1	740	YP_009352882	YP_009352882 polymerase subunit PB1 [Dhori thogotovirus]	32.1	28	19.2	3.4
VERT7_DN263185_c0_g1_i1	501	YP_009246481_1	YP_009246481_1 hypothetical protein [Tilapia lake virus]	47.1	17	18.9	3.1
VERT7_DN294537_c0_g1_i1	255	NP_056657	NP_056657 polymerase PB1 [Influenza B virus (B/Lee/1940)]	38.5	26	20.8	0.41
VERT7_DN294573_c0_g1_i1	236	YP_009508043	YP_009508043 polymerase PB1 [Quaranfil quaranjavirus]	29.6	27	16.5	7.1
VERT7_DN294577_c0_g1_i1	349	YP_009110686	YP_009110686 polymerase basic 1 protein [Wellfleet Bay virus]	28.6	35	18.1	3.6
VERT7_DN280064_c0_g1_i1	222	YP_009508043	YP_009508043 polymerase PB1 [Quaranfil quaranjavirus]	58.3	12	17.3	3.9
VERT7_DN280050_c0_g1_i1	580	YP_009110686	YP_009110686 polymerase basic 1 protein [Wellfleet Bay virus]	42.1	19	19.2	2.7
VERT7_DN280005_c0_g1_i1	332	YP_145804	YP_145804 putative PB1 protein [Salmon isavirus]	45	20	18.9	2
VERT7_DN241626_c0_g1_i1	226	YP_145804	YP_145804 putative PB1 protein [Salmon isavirus]	44.4	18	21.2	0.28
VERT7_DN241678_c0_g1_i1	309	YP_009553280	YP_009553280 polymerase basic subunit 1 [Oz virus]	37.5	16	20	0.85
VERT7_DN241681_c0_g1_i1	203	YP_009118628	YP_009118628 polymerase PB1 [Influenza A virus (A/California/07/2009(H1N1))]	50	20	18.9	1.2
VERT7_DN241603_c0_g1_i1	408	YP_089653	YP_089653 polymerase 1 [Influenza C virus (C/Ann Arbor/1/50)]	44.4	27	21.9	0.29
VERT7_DN204323_c0_g1_i1	233	YP_145804	YP_145804 putative PB1 protein [Salmon isavirus]	41.7	24	18.5	1.8
VERT7_DN204318_c0_g1_i1	239	YP_089653	YP_089653 polymerase 1 [Influenza C virus (C/Ann Arbor/1/50)]	42.9	21	17.7	3.2
VERT7_DN204350_c0_g1_i1	272	YP_009118628	YP_009118628 polymerase PB1 [Influenza A virus (A/California/07/2009(H1N1))]	39.1	23	17.7	3.7
VERT7_DN204376_c0_g1_i1	217	YP_009449556	YP_009449556 polymerase PB1 [Influenza D virus (D/swine/Oklahoma/1334/2011)]	45.5	22	22.3	0.12
VERT7_DN204348_c0_g1_i1	265	NP_056657	NP_056657 polymerase PB1 [Influenza B virus (B/Lee/1940)]	30	20	16.9	6.1
VERT7_DN249992_c0_g1_i1	267	YP_009246481_1	YP_009246481_1 hypothetical protein [Tilapia lake virus]	56.2	16	20	0.73
VERT7_DN231114_c0_g1_i1	435	YP_145804	YP_145804 putative PB1 protein [Salmon isavirus]	33.3	24	18.5	3.5
VERT7_DN231123_c0_g1_i1	462	YP_009665204	YP_009665204 polymerase PB1 [Johnston Atoll quaranjavirus]	45	20	20.8	0.74
VERT7_DN231123_c0_g1_i1	462	YP_009508043	YP_009508043 polymerase PB1 [Quaranfil quaranjavirus]	31	29	18.1	4.8
VERT7_DN248639_c0_g1_i1	296	YP_009110686	YP_009110686 polymerase basic 1 protein [Wellfleet Bay virus]	30.4	56	18.5	2.3
VERT7_DN248612_c0_g1_i1	236	YP_089653	YP_089653 polymerase 1 [Influenza C virus (C/Ann Arbor/1/50)]	47.4	19	20.4	0.49
VERT7_DN271454_c0_g1_i1	368	YP_145794	YP_145794 PB1 protein [Thogoto thogotovirus]	37.5	24	17.7	5
VERT7_DN271449_c0_g1_i1	239	YP_009508043	YP_009508043 polymerase PB1 [Quaranfil quaranjavirus]	54.5	11	18.9	1.4
VERT7_DN271431_c0_g1_i1	206	YP_009553280	YP_009553280 polymerase basic subunit 1 [Oz virus]	53.3	15	23.9	0.039
VERT7_DN280496_c0_g1_i1	232	YP_009246481_1	YP_009246481_1 hypothetical protein [Tilapia lake virus]	36.4	22	16.2	9.1
VERT7_DN280428_c0_g1_i1	530	YP_009118628	YP_009118628 polymerase PB1 [Influenza A virus (A/California/07/2009(H1N1))]	44.4	18	18.5	4.2
VERT7_DN280428_c0_g1_i1	530	YP_145804	YP_145804 putative PB1 protein [Salmon isavirus]	34.5	29	18.1	5.5
VERT7_DN280428_c0_g2_i1	434	YP_009118628	YP_009118628 polymerase PB1 [Influenza A virus (A/California/07/2009(H1N1))]	44.4	18	18.1	4.5
VERT7_DN280428_c0_g2_i1	434	YP_145804	YP_145804 putative PB1 protein [Salmon isavirus]	34.5	29	18.1	4.5
VERT7_DN282018_c0_g1_i1	251	YP_009110686	YP_009110686 polymerase basic 1 protein [Wellfleet Bay virus]	38.5	26	19.2	1.2
VERT7_DN242504_c0_g1_i1	262	YP_009352882	YP_009352882 polymerase subunit PB1 [Dhori thogotovirus]	69.2	13	23.5	0.065
VERT7_DN242504_c0_g1_i1	262	YP_009553280	YP_009553280 polymerase basic subunit 1 [Oz virus]	69.2	13	23.5	0.065
VERT7_DN242534_c0_g1_i1	227	YP_009553280	YP_009553280 polymerase basic subunit 1 [Oz virus]	47.8	23	19.6	0.8
VERT7_DN221834_c0_g1_i1	237	YP_009246481_1	YP_009246481_1 hypothetical protein [Tilapia lake virus]	43.5	23	18.1	2.5
VERT7_DN221805_c0_g1_i1	386	YP_009665204	YP_009665204 polymerase PB1 [Johnston Atoll quaranjavirus]	40.6	32	18.5	3.1
VERT7_DN201034_c0_g1_i1	222	YP_009110686	YP_009110686 polymerase basic 1 protein [Wellfleet Bay virus]	34.8	23	17.7	3
VERT7_DN254249_c0_g1_i1	292	YP_009665204	YP_009665204 polymerase PB1 [Johnston Atoll quaranjavirus]	33.3	27	20	0.8
VERT7_DN254249_c0_g1_i1	292	YP_009508043	YP_009508043 polymerase PB1 [Quaranfil quaranjavirus]	34.6	26	18.9	1.8
VERT7_DN251922_c0_g1_i1	382	NP_056657	NP_056657 polymerase PB1 [Influenza B virus (B/Lee/1940)]	38.7	31	22.7	0.16
VERT7_DN251920_c0_g1_i1	338	YP_009246481_1	YP_009246481_1 hypothetical protein [Tilapia lake virus]	45	20	18.5	2.7
VERT7_DN217424_c0_g1_i1	287	YP_145804	YP_145804 putative PB1 protein [Salmon isavirus]	42.1	19	20.4	0.6
VERT7_DN233618_c0_g1_i1	388	YP_009553280	YP_009553280 polymerase basic subunit 1 [Oz virus]	42.9	21	17.7	5.3
VERT7_DN233691_c0_g1_i1	326	YP_089653	YP_089653 polymerase 1 [Influenza C virus (C/Ann Arbor/1/50)]	31	58	18.5	2.6
VERT7_DN252820_c0_g1_i1	204	YP_009246481_1	YP_009246481_1 hypothetical protein [Tilapia lake virus]	40	25	20.4	0.43
VERT7_DN243399_c0_g1_i1	439	YP_145794	YP_145794 PB1 protein [Thogoto thogotovirus]	41.4	29	20.8	0.7
VERT7_DN220274_c0_g1_i1	472	YP_009449556	YP_009449556 polymerase PB1 [Influenza D virus (D/swine/Oklahoma/1334/2011)]	46.7	15	20.4	0.99
VERT7_DN220286_c0_g1_i1	294	YP_009665204	YP_009665204 polymerase PB1 [Johnston Atoll quaranjavirus]	36.8	19	21.2	0.36
VERT7_DN220276_c0_g1_i1	510	YP_009665204	YP_009665204 polymerase PB1 [Johnston Atoll quaranjavirus]	52.9	17	18.5	4.1
VERT7_DN267677_c0_g1_i1	264	YP_009665204	YP_009665204 polymerase PB1 [Johnston Atoll quaranjavirus]	35	20	17.7	3.6
VERT7_DN267601_c0_g1_i1	228	YP_009553280	YP_009553280 polymerase basic subunit 1 [Oz virus]	54.5	22	18.1	2.4
VERT7_DN267682_c0_g1_i1	308	YP_009449556	YP_009449556 polymerase PB1 [Influenza D virus (D/swine/Oklahoma/1334/2011)]	28.2	39	17.3	5.4
VERT7_DN267647_c0_g1_i1	351	NP_056657	NP_056657 polymerase PB1 [Influenza B virus (B/Lee/1940)]	42.9	28	17.7	4.8
VERT7_DN267632_c0_g1_i1	296	YP_009665204	YP_009665204 polymerase PB1 [Johnston Atoll quaranjavirus]	43.8	16	19.2	1.4
VERT7_DN210929_c0_g1_i1	297	YP_145794	YP_145794 PB1 protein [Thogoto thogotovirus]	50	16	18.1	3.1
VERT7_DN210956_c0_g1_i1	241	YP_009665204	YP_009665204 polymerase PB1 [Johnston Atoll quaranjavirus]	57.1	14	18.1	2.5
VERT7_DN210968_c0_g1_i1	276	YP_009110686	YP_009110686 polymerase basic 1 protein [Wellfleet Bay virus]	34.8	23	17.3	4.9
VERT7_DN210957_c0_g1_i1	243	YP_009449556	YP_009449556 polymerase PB1 [Influenza D virus (D/swine/Oklahoma/1334/2011)]	70	10	18.9	1.5
VERT7_DN210957_c0_g1_i1	243	YP_089653	YP_089653 polymerase 1 [Influenza C virus (C/Ann Arbor/1/50)]	60	10	17.7	3.3
VERT7_DN203639_c0_g1_i1	352	YP_145794	YP_145794 PB1 protein [Thogoto thogotovirus]	32.1	28	19.2	1.6
VERT7_DN203685_c0_g1_i1	284	YP_089653	YP_089653 polymerase 1 [Influenza C virus (C/Ann Arbor/1/50)]	34.4	32	20.8	0.45
VERT7_DN203685_c0_g1_i1	284	YP_009449556	YP_009449556 polymerase PB1 [Influenza D virus (D/swine/Oklahoma/1334/2011)]	37	27	20.8	0.45
VERT7_DN203604_c0_g1_i1	255	YP_009352882	YP_009352882 polymerase subunit PB1 [Dhori thogotovirus]	39.1	23	21.6	0.24
VERT7_DN202902_c0_g1_i1	314	YP_009665204	YP_009665204 polymerase PB1 [Johnston Atoll quaranjavirus]	55.6	18	22.7	0.13
VERT7_DN202922_c0_g1_i1	281	YP_009246481_1	YP_009246481_1 hypothetical protein [Tilapia lake virus]	55.6	18	22.7	0.12
VERT7_DN224561_c0_g1_i1	301	YP_009352882	YP_009352882 polymerase subunit PB1 [Dhori thogotovirus]	43.5	23	18.1	3.1
VERT7_DN224554_c0_g1_i1	354	YP_009449556	YP_009449556 polymerase PB1 [Influenza D virus (D/swine/Oklahoma/1334/2011)]	27.6	58	20.8	0.57
VERT7_DN224510_c0_g1_i1	577	YP_009352882	YP_009352882 polymerase subunit PB1 [Dhori thogotovirus]	44	25	24.3	0.084
VERT7_DN224510_c0_g1_i1	577	YP_009553280	YP_009553280 polymerase basic subunit 1 [Oz virus]	40	25	24.3	0.084
VERT7_DN251354_c0_g1_i1	227	YP_009665204	YP_009665204 polymerase PB1 [Johnston Atoll quaranjavirus]	42.1	19	21.6	0.21
VERT7_DN211953_c0_g1_i1	203	YP_009553280	YP_009553280 polymerase basic subunit 1 [Oz virus]	62.5	8	17.3	3.6
VERT7_DN211909_c0_g1_i1	472	YP_009246481_1	YP_009246481_1 hypothetical protein [Tilapia lake virus]	30.6	36	19.6	1.7
VERT7_DN211986_c0_g1_i1	335	NP_056657	NP_056657 polymerase PB1 [Influenza B virus (B/Lee/1940)]	39.3	28	23.9	0.063
VERT7_DN248102_c0_g1_i1	238	YP_009553280	YP_009553280 polymerase basic subunit 1 [Oz virus]	43.5	23	17.7	3.2
VERT7_DN248116_c0_g1_i1	252	YP_145794	YP_145794 PB1 protein [Thogoto thogotovirus]	50	16	19.6	0.9
VERT7_DN248165_c0_g1_i1	255	YP_009352882	YP_009352882 polymerase subunit PB1 [Dhori thogotovirus]	40	20	17.3	4.5
VERT7_DN202485_c0_g1_i1	215	YP_009246481_1	YP_009246481_1 hypothetical protein [Tilapia lake virus]	29.8	47	23.1	0.069
VERT7_DN218604_c0_g1_i1	221	YP_009553280	YP_009553280 polymerase basic subunit 1 [Oz virus]	46.7	15	19.6	0.78
VERT7_DN225202_c0_g1_i1	511	YP_009508043	YP_009508043 polymerase PB1 [Quaranfil quaranjavirus]	36.7	30	19.2	2.4
VERT7_DN256607_c0_g1_i1	254	YP_009665204	YP_009665204 polymerase PB1 [Johnston Atoll quaranjavirus]	33.3	87	26.6	0.0074
VERT7_DN236213_c0_g1_i1	415	YP_009352882	YP_009352882 polymerase subunit PB1 [Dhori thogotovirus]	42.3	26	18.5	3.3
VERT7_DN253602_c0_g1_i1	314	YP_009110686	YP_009110686 polymerase basic 1 protein [Wellfleet Bay virus]	43.5	23	19.6	1.1
VERT7_DN256553_c0_g1_i1	379	YP_009508043	YP_009508043 polymerase PB1 [Quaranfil quaranjavirus]	36	25	18.5	3
VERT7_DN259379_c0_g1_i1	273	YP_009665204	YP_009665204 polymerase PB1 [Johnston Atoll quaranjavirus]	34.6	26	16.9	6.3
VERT7_DN259364_c0_g1_i1	210	YP_009352882	YP_009352882 polymerase subunit PB1 [Dhori thogotovirus]	35.5	31	21.2	0.26
VERT7_DN259359_c0_g1_i1	221	NP_056657	NP_056657 polymerase PB1 [Influenza B virus (B/Lee/1940)]	50	16	17.3	3.9
VERT7_DN259318_c0_g1_i1	221	YP_089653	YP_089653 polymerase 1 [Influenza C virus (C/Ann Arbor/1/50)]	37.5	24	18.5	1.7
VERT7_DN262574_c0_g1_i1	391	YP_145804	YP_145804 putative PB1 protein [Salmon isavirus]	39.1	23	16.9	9
VERT7_DN262574_c0_g1_i1	391	YP_145804	YP_145804 putative PB1 protein [Salmon isavirus]	30.3	33	16.5	12
VERT7_DN262567_c0_g1_i1	690	YP_145794	YP_145794 PB1 protein [Thogoto thogotovirus]	42.5	40	27.3	0.012
VERT7_DN262533_c0_g1_i1	561	YP_009110686	YP_009110686 polymerase basic 1 protein [Wellfleet Bay virus]	50	18	20.8	0.9
VERT7_DN262592_c0_g1_i1	438	YP_009118628	YP_009118628 polymerase PB1 [Influenza A virus (A/California/07/2009(H1N1))]	37.5	40	23.1	0.14
VERT7_DN262592_c0_g1_i1	438	YP_009246481_1	YP_009246481_1 hypothetical protein [Tilapia lake virus]	38.1	21	20.8	0.7
VERT7_DN260176_c0_g1_i1	333	YP_145794	YP_145794 PB1 protein [Thogoto thogotovirus]	28.6	56	17.7	4.5
VERT7_DN260116_c0_g1_i1	1128	YP_009449556	YP_009449556 polymerase PB1 [Influenza D virus (D/swine/Oklahoma/1334/2011)]	31.3	67	27.7	0.015
VERT7_DN240371_c0_g1_i1	356	YP_145794	YP_145794 PB1 protein [Thogoto thogotovirus]	48	25	22.3	0.2
VERT7_DN244506_c0_g1_i1	293	NP_056657	NP_056657 polymerase PB1 [Influenza B virus (B/Lee/1940)]	54.5	11	17.3	5.2
VERT7_DN244560_c0_g1_i1	261	YP_145804	YP_145804 putative PB1 protein [Salmon isavirus]	50	20	21.6	0.25
VERT7_DN244512_c0_g1_i1	236	YP_009352882	YP_009352882 polymerase subunit PB1 [Dhori thogotovirus]	66.7	15	20.8	0.38
VERT7_DN295303_c0_g1_i1	234	YP_009665204	YP_009665204 polymerase PB1 [Johnston Atoll quaranjavirus]	40.9	22	16.9	5.4
VERT7_DN295384_c0_g1_i1	211	YP_145794	YP_145794 PB1 protein [Thogoto thogotovirus]	37	27	17.7	2.9
VERT7_DN295325_c0_g1_i1	211	YP_009665204	YP_009665204 polymerase PB1 [Johnston Atoll quaranjavirus]	58.3	12	18.1	2.2
VERT7_DN299254_c0_g1_i1	222	YP_009352882	YP_009352882 polymerase subunit PB1 [Dhori thogotovirus]	55.6	18	21.2	0.27
VERT7_DN299256_c0_g1_i1	247	YP_009508043	YP_009508043 polymerase PB1 [Quaranfil quaranjavirus]	47.1	17	18.5	2
VERT7_DN214746_c0_g1_i1	259	YP_009118628	YP_009118628 polymerase PB1 [Influenza A virus (A/California/07/2009(H1N1))]	26	50	22.3	0.14
VERT7_DN214751_c0_g1_i1	214	YP_009449556	YP_009449556 polymerase PB1 [Influenza D virus (D/swine/Oklahoma/1334/2011)]	50	16	16.5	6.4
VERT7_DN214795_c0_g1_i1	249	YP_009665204	YP_009665204 polymerase PB1 [Johnston Atoll quaranjavirus]	46.2	26	25.4	0.016
VERT7_DN292141_c0_g1_i1	243	NP_056657	NP_056657 polymerase PB1 [Influenza B virus (B/Lee/1940)]	37.5	24	16.9	5.6
VERT7_DN226928_c0_g1_i1	272	YP_009110686	YP_009110686 polymerase basic 1 protein [Wellfleet Bay virus]	30	20	16.9	6.3
VERT7_DN205129_c0_g1_i1	222	YP_145794	YP_145794 PB1 protein [Thogoto thogotovirus]	34.6	26	18.9	1.4
VERT7_DN205181_c0_g1_i1	270	YP_009246481_1	YP_009246481_1 hypothetical protein [Tilapia lake virus]	41.7	24	16.5	8.2
VERT7_DN268048_c0_g1_i1	203	YP_009110686	YP_009110686 polymerase basic 1 protein [Wellfleet Bay virus]	41.2	17	18.5	1.6
VERT7_DN268068_c0_g1_i1	1184	YP_145794	YP_145794 PB1 protein [Thogoto thogotovirus]	33.3	33	20.8	1.9
VERT7_DN268041_c0_g1_i1	208	YP_009508043	YP_009508043 polymerase PB1 [Quaranfil quaranjavirus]	47.6	21	18.9	1.3
VERT7_DN257521_c0_g1_i1	291	YP_009246481_1	YP_009246481_1 hypothetical protein [Tilapia lake virus]	50	16	16.5	8.8
VERT7_DN257471_c0_g1_i1	225	NP_056657	NP_056657 polymerase PB1 [Influenza B virus (B/Lee/1940)]	40	25	19.6	0.8
VERT7_DN257486_c0_g1_i1	268	NP_056657	NP_056657 polymerase PB1 [Influenza B virus (B/Lee/1940)]	47.6	21	26.6	0.0078
VERT7_DN257486_c0_g1_i1	268	YP_009118628	YP_009118628 polymerase PB1 [Influenza A virus (A/California/07/2009(H1N1))]	45	20	21.9	0.19
VERT7_DN257443_c0_g1_i1	281	YP_009508043	YP_009508043 polymerase PB1 [Quaranfil quaranjavirus]	52.9	17	18.9	1.7
VERT7_DN257402_c0_g1_i1	216	YP_009110686	YP_009110686 polymerase basic 1 protein [Wellfleet Bay virus]	58.8	17	20.8	0.35
VERT7_DN231095_c0_g1_i1	380	YP_009246481_1	YP_009246481_1 hypothetical protein [Tilapia lake virus]	27.4	62	20.8	0.61
VERT7_DN231095_c0_g2_i1	358	YP_009246481_1	YP_009246481_1 hypothetical protein [Tilapia lake virus]	27.4	62	20.8	0.57
VERT7_DN231016_c0_g1_i1	536	YP_009110686	YP_009110686 polymerase basic 1 protein [Wellfleet Bay virus]	35.7	14	17.3	9.5
VERT7_DN231016_c0_g1_i1	536	YP_009110686	YP_009110686 polymerase basic 1 protein [Wellfleet Bay virus]	37.5	32	16.9	12
VERT7_DN231009_c0_g1_i1	215	YP_009246481_1	YP_009246481_1 hypothetical protein [Tilapia lake virus]	47.1	17	17.7	2.9
VERT7_DN231006_c0_g1_i1	494	YP_009246481_1	YP_009246481_1 hypothetical protein [Tilapia lake virus]	39.3	28	21.2	0.6
VERT7_DN247337_c0_g1_i1	381	YP_009665204	YP_009665204 polymerase PB1 [Johnston Atoll quaranjavirus]	66.7	15	23.9	0.072
VERT7_DN247322_c0_g1_i1	285	YP_009246481_1	YP_009246481_1 hypothetical protein [Tilapia lake virus]	34.5	29	19.6	1
VERT7_DN247387_c0_g1_i1	263	YP_145794	YP_145794 PB1 protein [Thogoto thogotovirus]	47.1	17	22.7	0.11
VERT7_DN210012_c0_g1_i1	497	YP_145804	YP_145804 putative PB1 protein [Salmon isavirus]	57.1	21	26.6	0.014
VERT7_DN210059_c0_g1_i1	251	YP_009352882	YP_009352882 polymerase subunit PB1 [Dhori thogotovirus]	53.8	13	19.2	1.2
VERT7_DN290246_c0_g1_i1	226	YP_009665204	YP_009665204 polymerase PB1 [Johnston Atoll quaranjavirus]	61.5	13	23.9	0.043
VERT7_DN290282_c0_g1_i1	240	YP_145804	YP_145804 putative PB1 protein [Salmon isavirus]	46.2	13	19.6	0.86
VERT7_DN296565_c0_g1_i1	307	NP_056657	NP_056657 polymerase PB1 [Influenza B virus (B/Lee/1940)]	42.1	19	16.9	7.1
VERT7_DN229602_c0_g1_i1	394	YP_145794	YP_145794 PB1 protein [Thogoto thogotovirus]	34.5	29	18.9	2.4
VERT7_DN229651_c0_g1_i1	271	YP_145804	YP_145804 putative PB1 protein [Salmon isavirus]	57.1	14	21.6	0.25
VERT7_DN280687_c0_g1_i1	254	YP_089653	YP_089653 polymerase 1 [Influenza C virus (C/Ann Arbor/1/50)]	35.5	31	18.9	1.5
VERT7_DN299964_c0_g1_i1	286	YP_009352882	YP_009352882 polymerase subunit PB1 [Dhori thogotovirus]	37.5	24	18.1	3
VERT7_DN299910_c0_g1_i1	221	YP_089653	YP_089653 polymerase 1 [Influenza C virus (C/Ann Arbor/1/50)]	50	18	19.6	0.78
VERT7_DN299951_c0_g1_i1	228	YP_009246481_1	YP_009246481_1 hypothetical protein [Tilapia lake virus]	34.8	23	18.5	1.8
VERT7_DN215726_c0_g1_i1	249	YP_009352882	YP_009352882 polymerase subunit PB1 [Dhori thogotovirus]	50	20	25.8	0.012
VERT7_DN215781_c0_g1_i1	255	YP_009508043	YP_009508043 polymerase PB1 [Quaranfil quaranjavirus]	38.1	21	22.7	0.11
VERT7_DN215781_c0_g1_i1	255	YP_009665204	YP_009665204 polymerase PB1 [Johnston Atoll quaranjavirus]	33.3	21	21.6	0.24
VERT7_DN239576_c0_g1_i1	248	YP_009352882	YP_009352882 polymerase subunit PB1 [Dhori thogotovirus]	58.8	17	25	0.021
VERT7_DN239558_c0_g1_i1	359	YP_009246481_1	YP_009246481_1 hypothetical protein [Tilapia lake virus]	50	20	21.6	0.34
VERT7_DN247462_c0_g1_i1	438	YP_145794	YP_145794 PB1 protein [Thogoto thogotovirus]	30.8	39	19.2	2
VERT7_DN247452_c0_g1_i1	263	YP_009118628	YP_009118628 polymerase PB1 [Influenza A virus (A/California/07/2009(H1N1))]	24.1	54	21.9	0.19
VERT7_DN247411_c0_g1_i1	232	YP_145794	YP_145794 PB1 protein [Thogoto thogotovirus]	34	53	21.9	0.17
VERT7_DN247418_c0_g1_i1	310	YP_009118628	YP_009118628 polymerase PB1 [Influenza A virus (A/California/07/2009(H1N1))]	66.7	12	18.5	2.5
VERT7_DN247402_c0_g1_i1	370	YP_009553280	YP_009553280 polymerase basic subunit 1 [Oz virus]	29.4	34	22.3	0.2
VERT7_DN253287_c0_g1_i1	206	YP_009665204	YP_009665204 polymerase PB1 [Johnston Atoll quaranjavirus]	27.3	33	16.5	6.2
VERT7_DN253287_c0_g1_i1	206	YP_009508043	YP_009508043 polymerase PB1 [Quaranfil quaranjavirus]	26.5	34	16.5	6.2
VERT7_DN253252_c0_g1_i1	260	YP_009508043	YP_009508043 polymerase PB1 [Quaranfil quaranjavirus]	31.2	32	19.2	1.2
VERT7_DN253252_c0_g1_i1	260	YP_009665204	YP_009665204 polymerase PB1 [Johnston Atoll quaranjavirus]	57.1	14	16.9	6
VERT7_DN228626_c0_g1_i1	224	YP_009553280	YP_009553280 polymerase basic subunit 1 [Oz virus]	40.9	22	18.1	2.3
VERT7_DN228681_c0_g1_i1	258	YP_009118628	YP_009118628 polymerase PB1 [Influenza A virus (A/California/07/2009(H1N1))]	58.3	12	18.1	2.7
VERT7_DN228621_c0_g1_i1	203	YP_009508043	YP_009508043 polymerase PB1 [Quaranfil quaranjavirus]	75	8	17.3	3.6
VERT7_DN228621_c0_g1_i1	203	YP_009508043	YP_009508043 polymerase PB1 [Quaranfil quaranjavirus]	37.5	24	17.3	3.6
VERT7_DN257610_c0_g1_i1	215	YP_009246481_1	YP_009246481_1 hypothetical protein [Tilapia lake virus]	37.5	32	19.6	0.76
VERT7_DN257611_c0_g1_i1	332	YP_009553280	YP_009553280 polymerase basic subunit 1 [Oz virus]	38.5	39	19.2	1.5
VERT7_DN257611_c0_g1_i1	332	YP_145794	YP_145794 PB1 protein [Thogoto thogotovirus]	50	18	19.2	1.5
VERT7_DN245996_c0_g1_i1	433	YP_009553280	YP_009553280 polymerase basic subunit 1 [Oz virus]	38.5	26	23.9	0.082
VERT7_DN285936_c0_g1_i1	298	YP_089653	YP_089653 polymerase 1 [Influenza C virus (C/Ann Arbor/1/50)]	64.3	14	19.6	1.1
VERT7_DN285905_c0_g2_i1	422	YP_009553280	YP_009553280 polymerase basic subunit 1 [Oz virus]	42.1	19	21.6	0.4
VERT7_DN285905_c0_g2_i1	422	YP_009352882	YP_009352882 polymerase subunit PB1 [Dhori thogotovirus]	42.1	19	20.8	0.67
VERT7_DN285987_c0_g1_i1	254	YP_009110686	YP_009110686 polymerase basic 1 protein [Wellfleet Bay virus]	42.9	28	21.9	0.18
VERT7_DN285987_c0_g1_i1	254	YP_009665204	YP_009665204 polymerase PB1 [Johnston Atoll quaranjavirus]	39.3	28	20.4	0.53
VERT7_DN270419_c0_g1_i1	279	YP_009665204	YP_009665204 polymerase PB1 [Johnston Atoll quaranjavirus]	50	16	18.9	1.7
VERT7_DN270443_c0_g1_i1	722	YP_089653	YP_089653 polymerase 1 [Influenza C virus (C/Ann Arbor/1/50)]	57.1	14	22.7	0.3
VERT7_DN270443_c0_g1_i1	722	YP_009449556	YP_009449556 polymerase PB1 [Influenza D virus (D/swine/Oklahoma/1334/2011)]	52.6	19	22.3	0.4
VERT7_DN270447_c0_g1_i1	252	YP_009553280	YP_009553280 polymerase basic subunit 1 [Oz virus]	50	18	20	0.69
VERT7_DN210445_c0_g1_i1	361	YP_145794	YP_145794 PB1 protein [Thogoto thogotovirus]	37.5	24	18.9	2.2
VERT7_DN241362_c0_g1_i1	207	YP_089653	YP_089653 polymerase 1 [Influenza C virus (C/Ann Arbor/1/50)]	50	14	20.8	0.33
VERT7_DN241362_c0_g1_i1	207	YP_009449556	YP_009449556 polymerase PB1 [Influenza D virus (D/swine/Oklahoma/1334/2011)]	42.9	14	18.5	1.6
VERT7_DN215060_c0_g1_i1	342	YP_009553280	YP_009553280 polymerase basic subunit 1 [Oz virus]	31	29	20	0.94
VERT7_DN215085_c0_g1_i1	217	YP_009553280	YP_009553280 polymerase basic subunit 1 [Oz virus]	27.6	29	17.3	3.8
VERT7_DN229396_c0_g1_i1	280	YP_009118628	YP_009118628 polymerase PB1 [Influenza A virus (A/California/07/2009(H1N1))]	36.7	30	17.7	3.8
VERT7_DN229385_c0_g1_i1	390	YP_089653	YP_089653 polymerase 1 [Influenza C virus (C/Ann Arbor/1/50)]	28	50	18.5	3.1
VERT7_DN261479_c0_g1_i1	573	YP_089653	YP_089653 polymerase 1 [Influenza C virus (C/Ann Arbor/1/50)]	29.7	37	22.7	0.24
VERT7_DN261441_c0_g1_i1	220	YP_009118628	YP_009118628 polymerase PB1 [Influenza A virus (A/California/07/2009(H1N1))]	42.9	21	21.2	0.27
VERT7_DN261448_c0_g1_i1	248	YP_009665204	YP_009665204 polymerase PB1 [Johnston Atoll quaranjavirus]	37.5	24	21.9	0.18
VERT7_DN261496_c0_g1_i1	225	YP_089653	YP_089653 polymerase 1 [Influenza C virus (C/Ann Arbor/1/50)]	47.8	23	23.5	0.056
VERT7_DN286978_c0_g1_i1	275	YP_089653	YP_089653 polymerase 1 [Influenza C virus (C/Ann Arbor/1/50)]	56.2	16	20	0.75
VERT7_DN286935_c0_g1_i1	269	YP_009352882	YP_009352882 polymerase subunit PB1 [Dhori thogotovirus]	38.9	36	22.7	0.11
VERT7_DN286954_c0_g1_i1	205	YP_089653	YP_089653 polymerase 1 [Influenza C virus (C/Ann Arbor/1/50)]	37.9	29	21.2	0.25
VERT7_DN271689_c0_g1_i1	344	NP_056657	NP_056657 polymerase PB1 [Influenza B virus (B/Lee/1940)]	31.6	38	21.6	0.32
VERT7_DN266495_c0_g1_i1	224	YP_009553280	YP_009553280 polymerase basic subunit 1 [Oz virus]	42.9	21	19.6	0.79
VERT7_DN266495_c0_g1_i1	224	YP_009352882	YP_009352882 polymerase subunit PB1 [Dhori thogotovirus]	42.9	21	19.2	1
VERT7_DN266418_c0_g1_i1	218	YP_009118628	YP_009118628 polymerase PB1 [Influenza A virus (A/California/07/2009(H1N1))]	29.5	44	16.9	5
VERT7_DN266421_c0_g1_i1	250	YP_089653	YP_089653 polymerase 1 [Influenza C virus (C/Ann Arbor/1/50)]	44.4	18	21.6	0.23
VERT7_DN208742_c0_g1_i1	623	YP_009246481_1	YP_009246481_1 hypothetical protein [Tilapia lake virus]	42.9	28	18.5	4.9
VERT7_DN273394_c0_g1_i1	296	YP_145794	YP_145794 PB1 protein [Thogoto thogotovirus]	50	18	22.3	0.16
VERT7_DN231937_c0_g1_i1	513	YP_009449556	YP_009449556 polymerase PB1 [Influenza D virus (D/swine/Oklahoma/1334/2011)]	52.6	19	19.2	2.4
VERT7_DN231955_c0_g1_i1	367	YP_009118628	YP_009118628 polymerase PB1 [Influenza A virus (A/California/07/2009(H1N1))]	62.5	16	23.1	0.12
VERT7_DN283582_c0_g1_i1	335	YP_145804	YP_145804 putative PB1 protein [Salmon isavirus]	39.1	23	21.2	0.41
VERT7_DN296693_c0_g1_i1	436	YP_009110686	YP_009110686 polymerase basic 1 protein [Wellfleet Bay virus]	38.9	36	28.1	0.0044
VERT7_DN296693_c0_g1_i1	436	YP_009508043	YP_009508043 polymerase PB1 [Quaranfil quaranjavirus]	36.6	41	25.8	0.022
VERT7_DN296693_c0_g1_i1	436	YP_009665204	YP_009665204 polymerase PB1 [Johnston Atoll quaranjavirus]	52.6	19	22.3	0.24
VERT7_DN296641_c0_g1_i1	210	YP_145804	YP_145804 putative PB1 protein [Salmon isavirus]	66.7	12	19.2	0.98
VERT7_DN296612_c0_g1_i1	316	YP_009449556	YP_009449556 polymerase PB1 [Influenza D virus (D/swine/Oklahoma/1334/2011)]	44.4	27	20.4	0.66
VERT7_DN296617_c0_g1_i1	239	YP_009449556	YP_009449556 polymerase PB1 [Influenza D virus (D/swine/Oklahoma/1334/2011)]	42.9	14	16.5	7.2
VERT7_DN268867_c0_g1_i1	389	YP_009246481_1	YP_009246481_1 hypothetical protein [Tilapia lake virus]	50	22	21.6	0.36
VERT7_DN268894_c0_g1_i1	420	YP_009110686	YP_009110686 polymerase basic 1 protein [Wellfleet Bay virus]	34.6	26	19.6	1.5
VERT7_DN251416_c0_g1_i1	437	YP_009246481_1	YP_009246481_1 hypothetical protein [Tilapia lake virus]	42.9	21	20	1.2
VERT7_DN251434_c0_g1_i1	272	YP_009110686	YP_009110686 polymerase basic 1 protein [Wellfleet Bay virus]	63.6	11	18.9	1.6
VERT7_DN251471_c0_g1_i1	205	YP_009110686	YP_009110686 polymerase basic 1 protein [Wellfleet Bay virus]	47.4	19	19.6	0.73
VERT7_DN215178_c0_g1_i1	205	YP_009110686	YP_009110686 polymerase basic 1 protein [Wellfleet Bay virus]	44.4	18	18.9	1.2
VERT7_DN277460_c0_g1_i1	315	YP_009246481_1	YP_009246481_1 hypothetical protein [Tilapia lake virus]	32.4	37	16.9	7.3
VERT7_DN272743_c0_g1_i1	226	YP_009110686	YP_009110686 polymerase basic 1 protein [Wellfleet Bay virus]	52.9	17	19.6	0.8
VERT7_DN203842_c0_g1_i1	329	YP_089653	YP_089653 polymerase 1 [Influenza C virus (C/Ann Arbor/1/50)]	37.9	29	21.2	0.4
VERT7_DN203822_c0_g1_i1	234	YP_009110686	YP_009110686 polymerase basic 1 protein [Wellfleet Bay virus]	52	25	18.9	1.4
VERT7_DN260221_c0_g1_i1	350	YP_145794	YP_145794 PB1 protein [Thogoto thogotovirus]	27.3	44	19.6	1.2
VERT7_DN260213_c0_g1_i1	529	YP_009352882	YP_009352882 polymerase subunit PB1 [Dhori thogotovirus]	36.2	47	32.3	0.00028
VERT7_DN260213_c0_g1_i1	529	YP_009553280	YP_009553280 polymerase basic subunit 1 [Oz virus]	34	47	30	0.0014
VERT7_DN200046_c0_g1_i1	487	YP_145804	YP_145804 putative PB1 protein [Salmon isavirus]	36.7	30	19.6	1.7
VERT7_DN200097_c0_g1_i1	211	NP_056657	NP_056657 polymerase PB1 [Influenza B virus (B/Lee/1940)]	56.2	16	25	0.018
VERT7_DN200097_c0_g1_i1	211	YP_009118628	YP_009118628 polymerase PB1 [Influenza A virus (A/California/07/2009(H1N1))]	75	12	24.3	0.03
VERT7_DN276620_c0_g1_i1	259	YP_145794	YP_145794 PB1 protein [Thogoto thogotovirus]	41.4	29	21.9	0.19
VERT7_DN276615_c0_g1_i1	267	YP_009508043	YP_009508043 polymerase PB1 [Quaranfil quaranjavirus]	47.4	19	23.1	0.086
VERT7_DN276615_c0_g1_i1	267	YP_009110686	YP_009110686 polymerase basic 1 protein [Wellfleet Bay virus]	42.1	19	21.6	0.25
VERT7_DN276613_c0_g1_i1	237	YP_009110686	YP_009110686 polymerase basic 1 protein [Wellfleet Bay virus]	44	25	22.7	0.1
VERT7_DN276613_c0_g1_i1	237	YP_009665204	YP_009665204 polymerase PB1 [Johnston Atoll quaranjavirus]	36	25	19.6	0.85
VERT7_DN276613_c0_g1_i1	237	YP_009508043	YP_009508043 polymerase PB1 [Quaranfil quaranjavirus]	34.4	32	19.6	0.85
VERT7_DN276678_c0_g1_i1	445	YP_009665204	YP_009665204 polymerase PB1 [Johnston Atoll quaranjavirus]	56.2	16	20.4	0.93
VERT7_DN276689_c0_g1_i1	270	YP_009246481_1	YP_009246481_1 hypothetical protein [Tilapia lake virus]	52	25	21.9	0.19
VERT7_DN276649_c0_g1_i1	231	YP_145794	YP_145794 PB1 protein [Thogoto thogotovirus]	62.5	16	21.6	0.22
VERT7_DN211368_c0_g1_i1	226	YP_009553280	YP_009553280 polymerase basic subunit 1 [Oz virus]	40.7	27	22.7	0.095
VERT7_DN266078_c0_g1_i1	435	YP_009118628	YP_009118628 polymerase PB1 [Influenza A virus (A/California/07/2009(H1N1))]	35.5	31	21.2	0.53
VERT7_DN253949_c0_g1_i1	350	YP_145804	YP_145804 putative PB1 protein [Salmon isavirus]	62.5	16	20.8	0.56
VERT7_DN258489_c0_g1_i1	261	YP_009246481_1	YP_009246481_1 hypothetical protein [Tilapia lake virus]	45	40	20.4	0.55
VERT7_DN222620_c0_g1_i1	218	YP_009118628	YP_009118628 polymerase PB1 [Influenza A virus (A/California/07/2009(H1N1))]	47.8	23	25.8	0.011
VERT7_DN222628_c0_g1_i1	1302	YP_009352882	YP_009352882 polymerase subunit PB1 [Dhori thogotovirus]	25	48	21.2	1.6
VERT7_DN222628_c0_g1_i1	1302	YP_089653	YP_089653 polymerase 1 [Influenza C virus (C/Ann Arbor/1/50)]	42.1	19	19.6	4.7
VERT7_DN222675_c0_g1_i1	248	YP_009508043	YP_009508043 polymerase PB1 [Quaranfil quaranjavirus]	72.7	11	20.4	0.52
VERT7_DN223265_c0_g1_i1	295	YP_009508043	YP_009508043 polymerase PB1 [Quaranfil quaranjavirus]	56.2	16	17.3	5.2
VERT7_DN223226_c0_g1_i1	302	YP_009553280	YP_009553280 polymerase basic subunit 1 [Oz virus]	77.8	9	19.6	1.1
VERT7_DN223286_c0_g1_i1	307	YP_009553280	YP_009553280 polymerase basic subunit 1 [Oz virus]	40	25	21.6	0.29
VERT7_DN247023_c0_g1_i1	301	YP_009352882	YP_009352882 polymerase subunit PB1 [Dhori thogotovirus]	32.3	31	17.3	5.3
VERT7_DN267864_c0_g1_i1	244	YP_009110686	YP_009110686 polymerase basic 1 protein [Wellfleet Bay virus]	50	14	16.2	9.6
VERT7_DN267871_c0_g1_i1	340	YP_009665204	YP_009665204 polymerase PB1 [Johnston Atoll quaranjavirus]	80	10	16.9	7.9
VERT7_DN267871_c0_g1_i1	340	YP_009508043	YP_009508043 polymerase PB1 [Quaranfil quaranjavirus]	80	10	16.9	7.9
VERT7_DN267871_c0_g1_i1	340	YP_009110686	YP_009110686 polymerase basic 1 protein [Wellfleet Bay virus]	80	10	16.9	7.9
VERT7_DN288673_c0_g1_i1	251	YP_009508043	YP_009508043 polymerase PB1 [Quaranfil quaranjavirus]	37.5	24	24.6	0.028
VERT7_DN288628_c0_g1_i1	536	YP_145794	YP_145794 PB1 protein [Thogoto thogotovirus]	40	20	18.1	5.6
VERT7_DN288647_c0_g1_i1	291	YP_009449556	YP_009449556 polymerase PB1 [Influenza D virus (D/swine/Oklahoma/1334/2011)]	31.4	35	20.8	0.47
VERT7_DN288627_c0_g1_i1	219	YP_009553280	YP_009553280 polymerase basic subunit 1 [Oz virus]	47.4	19	21.2	0.27
VERT7_DN288627_c0_g1_i1	219	YP_009352882	YP_009352882 polymerase subunit PB1 [Dhori thogotovirus]	47.4	19	20	0.6
VERT7_DN221584_c0_g1_i1	364	YP_009553280	YP_009553280 polymerase basic subunit 1 [Oz virus]	57.1	14	20	0.99
VERT7_DN214989_c0_g1_i1	477	YP_009352882	YP_009352882 polymerase subunit PB1 [Dhori thogotovirus]	31	29	18.5	3.8
VERT7_DN214940_c0_g1_i1	201	YP_145794	YP_145794 PB1 protein [Thogoto thogotovirus]	30.2	43	17.3	3.6
VERT7_DN238875_c0_g1_i1	289	YP_009110686	YP_009110686 polymerase basic 1 protein [Wellfleet Bay virus]	47.6	21	20.8	0.46
VERT7_DN238864_c0_g1_i1	282	YP_009118628	YP_009118628 polymerase PB1 [Influenza A virus (A/California/07/2009(H1N1))]	43.8	16	17.3	5
VERT7_DN267591_c0_g1_i1	238	YP_009110686	YP_009110686 polymerase basic 1 protein [Wellfleet Bay virus]	40	25	17.7	3.2
VERT7_DN229293_c0_g1_i1	248	YP_009508043	YP_009508043 polymerase PB1 [Quaranfil quaranjavirus]	52.9	17	18.9	1.5
VERT7_DN226447_c0_g1_i1	268	YP_009246481_1	YP_009246481_1 hypothetical protein [Tilapia lake virus]	66.7	15	19.6	0.95
VERT7_DN226495_c0_g1_i1	722	YP_145804	YP_145804 putative PB1 protein [Salmon isavirus]	42.1	19	18.5	5.7
VERT7_DN226401_c0_g1_i1	407	YP_009553280	YP_009553280 polymerase basic subunit 1 [Oz virus]	28.8	59	18.5	3.2
VERT7_DN281632_c0_g1_i1	266	YP_009110686	YP_009110686 polymerase basic 1 protein [Wellfleet Bay virus]	31	42	19.6	0.94
VERT7_DN251160_c0_g1_i1	215	YP_009246481_1	YP_009246481_1 hypothetical protein [Tilapia lake virus]	26.7	45	18.5	1.7
VERT7_DN244133_c0_g1_i1	261	YP_145804	YP_145804 putative PB1 protein [Salmon isavirus]	45	20	17.7	3.5
VERT7_DN289234_c0_g1_i1	403	YP_009118628	YP_009118628 polymerase PB1 [Influenza A virus (A/California/07/2009(H1N1))]	42.9	21	20	1.1
VERT7_DN289234_c0_g1_i1	403	NP_056657	NP_056657 polymerase PB1 [Influenza B virus (B/Lee/1940)]	36.8	38	18.9	2.5
VERT7_DN289208_c0_g1_i1	296	YP_009553280	YP_009553280 polymerase basic subunit 1 [Oz virus]	41.2	17	21.6	0.28
VERT7_DN289208_c0_g1_i1	296	YP_009352882	YP_009352882 polymerase subunit PB1 [Dhori thogotovirus]	41.2	17	20.8	0.47
VERT7_DN289242_c0_g1_i1	308	YP_009110686	YP_009110686 polymerase basic 1 protein [Wellfleet Bay virus]	40	30	20	0.84
VERT7_DN289227_c0_g1_i1	247	YP_009110686	YP_009110686 polymerase basic 1 protein [Wellfleet Bay virus]	43.5	23	24.3	0.036
VERT7_DN243067_c0_g1_i1	355	YP_009110686	YP_009110686 polymerase basic 1 protein [Wellfleet Bay virus]	39.5	38	19.2	1.7
VERT7_DN250198_c0_g1_i1	201	YP_145794	YP_145794 PB1 protein [Thogoto thogotovirus]	47.4	19	21.9	0.14
VERT7_DN298581_c0_g1_i1	228	YP_009508043	YP_009508043 polymerase PB1 [Quaranfil quaranjavirus]	30.6	36	16.2	9
VERT7_DN298570_c0_g1_i1	280	YP_009449556	YP_009449556 polymerase PB1 [Influenza D virus (D/swine/Oklahoma/1334/2011)]	28.3	53	20	0.76
VERT7_DN298571_c0_g1_i1	220	YP_009118628	YP_009118628 polymerase PB1 [Influenza A virus (A/California/07/2009(H1N1))]	40	15	19.2	1
VERT7_DN214484_c0_g1_i1	237	YP_009110686	YP_009110686 polymerase basic 1 protein [Wellfleet Bay virus]	42.9	21	23.5	0.059
VERT7_DN271035_c0_g1_i1	535	YP_009118628	YP_009118628 polymerase PB1 [Influenza A virus (A/California/07/2009(H1N1))]	64.3	14	23.1	0.17
VERT7_DN271006_c0_g1_i1	354	YP_009508043	YP_009508043 polymerase PB1 [Quaranfil quaranjavirus]	38.2	34	25.8	0.018
VERT7_DN271006_c0_g1_i1	354	YP_009665204	YP_009665204 polymerase PB1 [Johnston Atoll quaranjavirus]	35.3	34	23.5	0.088
VERT7_DN271006_c0_g1_i1	354	YP_009110686	YP_009110686 polymerase basic 1 protein [Wellfleet Bay virus]	35.3	34	22.7	0.15
VERT7_DN219634_c0_g1_i1	273	YP_145804	YP_145804 putative PB1 protein [Salmon isavirus]	27.7	47	20	0.75
VERT7_DN219625_c0_g1_i1	365	YP_145804	YP_145804 putative PB1 protein [Salmon isavirus]	30.8	26	18.9	2.2
VERT7_DN255002_c0_g1_i1	327	YP_009246481_1	YP_009246481_1 hypothetical protein [Tilapia lake virus]	41.7	24	20.4	0.69
VERT7_DN255000_c0_g1_i1	433	YP_145804	YP_145804 putative PB1 protein [Salmon isavirus]	41.7	24	21.2	0.53
VERT7_DN255070_c0_g1_i1	405	YP_009118628	YP_009118628 polymerase PB1 [Influenza A virus (A/California/07/2009(H1N1))]	27.5	40	18.1	4.2
VERT7_DN267961_c0_g1_i1	429	YP_009449556	YP_009449556 polymerase PB1 [Influenza D virus (D/swine/Oklahoma/1334/2011)]	47.6	21	24.6	0.048
VERT7_DN274688_c0_g1_i1	255	YP_009110686	YP_009110686 polymerase basic 1 protein [Wellfleet Bay virus]	50	18	16.5	7.7
VERT7_DN221196_c0_g1_i1	277	YP_009110686	YP_009110686 polymerase basic 1 protein [Wellfleet Bay virus]	26.1	46	26.6	0.0081
VERT7_DN221198_c0_g1_i1	461	YP_009110686	YP_009110686 polymerase basic 1 protein [Wellfleet Bay virus]	24.6	65	20	1.3
VERT7_DN260938_c0_g1_i1	601	YP_009110686	YP_009110686 polymerase basic 1 protein [Wellfleet Bay virus]	50	16	19.6	2.1
VERT7_DN260950_c0_g1_i1	240	YP_009553280	YP_009553280 polymerase basic subunit 1 [Oz virus]	29.6	27	20.8	0.39
VERT7_DN255425_c0_g1_i1	250	YP_009352882	YP_009352882 polymerase subunit PB1 [Dhori thogotovirus]	60	15	22.7	0.11
VERT7_DN255497_c0_g1_i1	204	YP_009449556	YP_009449556 polymerase PB1 [Influenza D virus (D/swine/Oklahoma/1334/2011)]	42.3	26	19.6	0.73
VERT7_DN255435_c0_g1_i1	212	YP_009118628	YP_009118628 polymerase PB1 [Influenza A virus (A/California/07/2009(H1N1))]	43.8	16	20.4	0.44
VERT7_DN208182_c0_g1_i1	269	YP_009553280	YP_009553280 polymerase basic subunit 1 [Oz virus]	26.9	26	19.6	0.95
VERT7_DN282484_c0_g1_i1	218	YP_009246481_1	YP_009246481_1 hypothetical protein [Tilapia lake virus]	32.4	37	21.2	0.27
VERT7_DN224056_c0_g1_i1	435	YP_145804	YP_145804 putative PB1 protein [Salmon isavirus]	47.1	17	18.1	4.5
VERT7_DN295446_c0_g1_i1	226	YP_009665204	YP_009665204 polymerase PB1 [Johnston Atoll quaranjavirus]	42.3	26	17.3	4
VERT7_DN250551_c0_g1_i1	217	YP_009449556	YP_009449556 polymerase PB1 [Influenza D virus (D/swine/Oklahoma/1334/2011)]	47.6	21	20	0.59
VERT7_DN284780_c0_g1_i1	382	NP_056657	NP_056657 polymerase PB1 [Influenza B virus (B/Lee/1940)]	53.3	15	18.1	4
VERT7_DN284759_c0_g1_i1	306	YP_009665204	YP_009665204 polymerase PB1 [Johnston Atoll quaranjavirus]	57.1	14	17.7	4.2
VERT7_DN273579_c0_g1_i1	214	YP_009449556	YP_009449556 polymerase PB1 [Influenza D virus (D/swine/Oklahoma/1334/2011)]	40.7	27	20.4	0.45
VERT7_DN273585_c0_g1_i1	811	YP_009118628	YP_009118628 polymerase PB1 [Influenza A virus (A/California/07/2009(H1N1))]	53.3	15	21.6	0.76
VERT7_DN273539_c0_g1_i1	696	YP_009553280	YP_009553280 polymerase basic subunit 1 [Oz virus]	36	25	17.7	9.5
VERT7_DN219971_c0_g1_i1	379	YP_145804	YP_145804 putative PB1 protein [Salmon isavirus]	45.5	22	20.8	0.61
VERT7_DN219923_c0_g1_i1	565	YP_009246481_1	YP_009246481_1 hypothetical protein [Tilapia lake virus]	26.8	41	18.9	3.4
VERT7_DN242837_c0_g1_i1	314	YP_009246481_1	YP_009246481_1 hypothetical protein [Tilapia lake virus]	55.6	18	24.6	0.035
VERT7_DN242874_c0_g1_i1	218	NP_056657	NP_056657 polymerase PB1 [Influenza B virus (B/Lee/1940)]	47.1	17	18.1	2.2
VERT7_DN242817_c0_g1_i1	270	YP_009118628	YP_009118628 polymerase PB1 [Influenza A virus (A/California/07/2009(H1N1))]	32.1	28	21.6	0.25
VERT7_DN242817_c0_g2_i1	270	YP_009118628	YP_009118628 polymerase PB1 [Influenza A virus (A/California/07/2009(H1N1))]	39.3	28	25.4	0.018
VERT7_DN242800_c0_g1_i1	261	YP_009352882	YP_009352882 polymerase subunit PB1 [Dhori thogotovirus]	43.5	23	16.5	7.9
VERT7_DN211819_c0_g1_i1	206	YP_009246481_1	YP_009246481_1 hypothetical protein [Tilapia lake virus]	38.9	36	18.1	2.1
VERT7_DN205838_c0_g1_i1	254	YP_009449556	YP_009449556 polymerase PB1 [Influenza D virus (D/swine/Oklahoma/1334/2011)]	33.3	48	23.9	0.048
VERT7_DN205821_c0_g1_i1	299	YP_089653	YP_089653 polymerase 1 [Influenza C virus (C/Ann Arbor/1/50)]	40	20	22.7	0.13
VERT7_DN250364_c0_g1_i1	299	YP_009110686	YP_009110686 polymerase basic 1 protein [Wellfleet Bay virus]	39.1	23	18.5	2.4
VERT7_DN227306_c0_g1_i1	448	YP_009246481_1	YP_009246481_1 hypothetical protein [Tilapia lake virus]	29	31	23.5	0.11
VERT7_DN227321_c0_g1_i1	281	YP_089653	YP_089653 polymerase 1 [Influenza C virus (C/Ann Arbor/1/50)]	41.4	29	17.7	3.8
VERT7_DN227364_c0_g1_i1	336	YP_089653	YP_089653 polymerase 1 [Influenza C virus (C/Ann Arbor/1/50)]	40.9	22	25	0.029
VERT7_DN217062_c0_g1_i1	288	YP_089653	YP_089653 polymerase 1 [Influenza C virus (C/Ann Arbor/1/50)]	39.3	28	21.2	0.35
VERT7_DN217062_c0_g1_i1	288	YP_089653	YP_089653 polymerase 1 [Influenza C virus (C/Ann Arbor/1/50)]	22.7	22	15.8	15
VERT7_DN217061_c0_g1_i1	277	YP_009110686	YP_009110686 polymerase basic 1 protein [Wellfleet Bay virus]	43.5	23	25	0.023
VERT7_DN217003_c0_g1_i1	249	YP_009110686	YP_009110686 polymerase basic 1 protein [Wellfleet Bay virus]	53.3	15	18.5	2
VERT7_DN228211_c0_g1_i1	325	YP_009449556	YP_009449556 polymerase PB1 [Influenza D virus (D/swine/Oklahoma/1334/2011)]	42.1	19	17.3	5.7
VERT7_DN228293_c0_g1_i1	495	YP_009352882	YP_009352882 polymerase subunit PB1 [Dhori thogotovirus]	30.6	36	24.3	0.072
VERT7_DN228280_c0_g1_i1	237	YP_009553280	YP_009553280 polymerase basic subunit 1 [Oz virus]	52.9	17	20.8	0.38
VERT7_DN245008_c0_g1_i1	267	YP_009665204	YP_009665204 polymerase PB1 [Johnston Atoll quaranjavirus]	37.9	29	26.2	0.01
VERT7_DN245093_c0_g1_i1	296	YP_009118628	YP_009118628 polymerase PB1 [Influenza A virus (A/California/07/2009(H1N1))]	50	26	25	0.025
VERT7_DN245001_c0_g1_i1	312	YP_009508043	YP_009508043 polymerase PB1 [Quaranfil quaranjavirus]	50	18	20	0.85
VERT7_DN245046_c0_g1_i1	384	YP_009449556	YP_009449556 polymerase PB1 [Influenza D virus (D/swine/Oklahoma/1334/2011)]	34.8	23	17.7	5.2
VERT7_DN229446_c0_g1_i1	202	YP_145794	YP_145794 PB1 protein [Thogoto thogotovirus]	66.7	15	23.9	0.038
VERT7_DN283843_c0_g1_i1	262	YP_009553280	YP_009553280 polymerase basic subunit 1 [Oz virus]	56.2	16	20	0.71
VERT7_DN283844_c0_g1_i1	243	YP_009508043	YP_009508043 polymerase PB1 [Quaranfil quaranjavirus]	36.4	22	18.5	1.9
VERT7_DN206682_c0_g1_i1	252	YP_009352882	YP_009352882 polymerase subunit PB1 [Dhori thogotovirus]	31.2	32	18.5	2
VERT7_DN264283_c0_g1_i1	292	YP_145794	YP_145794 PB1 protein [Thogoto thogotovirus]	42.1	19	17.7	4
VERT7_DN262306_c0_g1_i1	245	YP_009110686	YP_009110686 polymerase basic 1 protein [Wellfleet Bay virus]	50	18	16.5	7.4
VERT7_DN262391_c0_g1_i1	313	YP_009665204	YP_009665204 polymerase PB1 [Johnston Atoll quaranjavirus]	42.1	19	20.4	0.65
VERT7_DN262391_c0_g1_i1	313	YP_009508043	YP_009508043 polymerase PB1 [Quaranfil quaranjavirus]	42.1	19	20.4	0.65
VERT7_DN290662_c0_g1_i1	232	YP_009665204	YP_009665204 polymerase PB1 [Johnston Atoll quaranjavirus]	53.3	15	16.2	9.1
VERT7_DN240549_c0_g1_i1	227	YP_145794	YP_145794 PB1 protein [Thogoto thogotovirus]	40.9	22	18.9	1.4
VERT7_DN240574_c0_g1_i1	216	YP_009553280	YP_009553280 polymerase basic subunit 1 [Oz virus]	50	16	16.5	6.5
VERT7_DN240504_c0_g1_i1	340	YP_009508043	YP_009508043 polymerase PB1 [Quaranfil quaranjavirus]	40	25	21.2	0.42
VERT7_DN254334_c0_g1_i1	250	YP_009110686	YP_009110686 polymerase basic 1 protein [Wellfleet Bay virus]	50	16	18.5	2
VERT7_DN254351_c0_g1_i1	335	YP_089653	YP_089653 polymerase 1 [Influenza C virus (C/Ann Arbor/1/50)]	34.2	38	20.8	0.53
VERT7_DN200507_c0_g1_i1	461	YP_009665204	YP_009665204 polymerase PB1 [Johnston Atoll quaranjavirus]	26.1	46	21.9	0.33
VERT7_DN200501_c0_g1_i1	299	YP_009508043	YP_009508043 polymerase PB1 [Quaranfil quaranjavirus]	44.4	18	16.5	9
VERT7_DN200585_c0_g1_i1	537	NP_056657	NP_056657 polymerase PB1 [Influenza B virus (B/Lee/1940)]	40	25	19.6	1.9
VERT7_DN200585_c0_g1_i1	537	NP_056657	NP_056657 polymerase PB1 [Influenza B virus (B/Lee/1940)]	40	25	19.2	2.5
VERT7_DN200585_c0_g2_i1	392	NP_056657	NP_056657 polymerase PB1 [Influenza B virus (B/Lee/1940)]	40	25	19.2	1.8
VERT7_DN249126_c0_g1_i1	351	YP_145804	YP_145804 putative PB1 protein [Salmon isavirus]	58.8	17	20.8	0.56
VERT7_DN231603_c0_g1_i1	264	YP_009665204	YP_009665204 polymerase PB1 [Johnston Atoll quaranjavirus]	47.6	21	19.6	0.94
VERT7_DN231616_c0_g1_i1	310	YP_145794	YP_145794 PB1 protein [Thogoto thogotovirus]	38.5	26	21.6	0.29
VERT7_DN231642_c0_g1_i1	357	YP_089653	YP_089653 polymerase 1 [Influenza C virus (C/Ann Arbor/1/50)]	50	16	18.5	2.8
VERT7_DN231609_c0_g1_i1	278	YP_009110686	YP_009110686 polymerase basic 1 protein [Wellfleet Bay virus]	52.9	17	16.9	6.4
VERT7_DN236127_c0_g1_i1	225	YP_009508043	YP_009508043 polymerase PB1 [Quaranfil quaranjavirus]	55	20	25.4	0.015
VERT7_DN236127_c0_g1_i1	225	YP_009665204	YP_009665204 polymerase PB1 [Johnston Atoll quaranjavirus]	55	20	24.6	0.025
VERT7_DN236127_c0_g1_i1	225	YP_009665204	YP_009665204 polymerase PB1 [Johnston Atoll quaranjavirus]	62.5	8	16.5	6.8
VERT7_DN236127_c0_g1_i1	225	YP_009110686	YP_009110686 polymerase basic 1 protein [Wellfleet Bay virus]	55	20	24.3	0.033
VERT7_DN283231_c0_g1_i1	261	YP_009449556	YP_009449556 polymerase PB1 [Influenza D virus (D/swine/Oklahoma/1334/2011)]	53.3	15	20.4	0.55
VERT7_DN283202_c0_g1_i1	354	YP_009665204	YP_009665204 polymerase PB1 [Johnston Atoll quaranjavirus]	34.6	26	21.9	0.25
VERT7_DN283214_c0_g1_i1	338	YP_089653	YP_089653 polymerase 1 [Influenza C virus (C/Ann Arbor/1/50)]	42.1	19	18.1	3.5
VERT7_DN283216_c0_g1_i1	252	YP_009118628	YP_009118628 polymerase PB1 [Influenza A virus (A/California/07/2009(H1N1))]	45	20	23.1	0.081
VERT7_DN283230_c0_g1_i1	206	YP_009553280	YP_009553280 polymerase basic subunit 1 [Oz virus]	34.6	26	20.4	0.43
VERT7_DN283272_c0_g1_i1	406	YP_009665204	YP_009665204 polymerase PB1 [Johnston Atoll quaranjavirus]	42.9	14	18.1	4.2
VERT7_DN264832_c0_g1_i1	728	YP_145794	YP_145794 PB1 protein [Thogoto thogotovirus]	50	16	18.5	5.8
VERT7_DN264877_c0_g1_i1	247	YP_009110686	YP_009110686 polymerase basic 1 protein [Wellfleet Bay virus]	38.9	18	16.2	9.7
VERT7_DN233884_c0_g1_i1	534	YP_009110686	YP_009110686 polymerase basic 1 protein [Wellfleet Bay virus]	27.9	86	22.3	0.29
VERT7_DN233877_c0_g1_i1	298	YP_089653	YP_089653 polymerase 1 [Influenza C virus (C/Ann Arbor/1/50)]	40.7	27	24.6	0.033
VERT7_DN212062_c0_g2_i1	274	YP_009553280	YP_009553280 polymerase basic subunit 1 [Oz virus]	61.5	13	19.2	1.3
VERT7_DN212029_c0_g1_i1	204	YP_009508043	YP_009508043 polymerase PB1 [Quaranfil quaranjavirus]	27	37	18.9	1.2
VERT7_DN212008_c0_g1_i1	276	YP_009246481_1	YP_009246481_1 hypothetical protein [Tilapia lake virus]	32.6	43	19.6	0.99
VERT7_DN212030_c0_g1_i1	266	YP_009665204	YP_009665204 polymerase PB1 [Johnston Atoll quaranjavirus]	35.3	34	23.1	0.085
VERT7_DN212056_c0_g1_i1	238	YP_089653	YP_089653 polymerase 1 [Influenza C virus (C/Ann Arbor/1/50)]	32.1	53	21.6	0.22
VERT7_DN271181_c0_g1_i1	254	YP_009508043	YP_009508043 polymerase PB1 [Quaranfil quaranjavirus]	37.5	16	18.9	1.5
VERT7_DN271150_c0_g1_i1	227	YP_145794	YP_145794 PB1 protein [Thogoto thogotovirus]	29.7	37	19.2	1.1
VERT7_DN207844_c0_g1_i1	258	YP_009118628	YP_009118628 polymerase PB1 [Influenza A virus (A/California/07/2009(H1N1))]	42.9	21	18.9	1.6
VERT7_DN207842_c0_g1_i1	366	YP_009110686	YP_009110686 polymerase basic 1 protein [Wellfleet Bay virus]	34.6	26	21.2	0.45
VERT7_DN207897_c0_g1_i1	258	NP_056657	NP_056657 polymerase PB1 [Influenza B virus (B/Lee/1940)]	50	14	17.7	3.5
VERT7_DN278482_c0_g1_i1	253	YP_009449556	YP_009449556 polymerase PB1 [Influenza D virus (D/swine/Oklahoma/1334/2011)]	45.5	22	20.8	0.4
VERT7_DN278493_c0_g1_i1	347	YP_009118628	YP_009118628 polymerase PB1 [Influenza A virus (A/California/07/2009(H1N1))]	30.2	43	25	0.029
VERT7_DN215493_c0_g1_i1	216	NP_056657	NP_056657 polymerase PB1 [Influenza B virus (B/Lee/1940)]	32.3	31	18.1	2.2
VERT7_DN272932_c0_g1_i1	380	YP_009508043	YP_009508043 polymerase PB1 [Quaranfil quaranjavirus]	64.3	14	19.6	1.4
[truncated: 6,420 more rows]
